# Supplementary material for: Genomic Analysis of the Human Gut Microbiome Suggests Novel Enzymes Involved in Quinone Biosynthesis
Source: Front Microbiol. 2016 Feb 9;7:128. doi: 10.3389/fmicb.2016.00128 (PMC4746308; doi:10.3389/fmicb.2016.00128)
Supplement: Supplementary file 1 [file Table1.XLSX]

## Sheet: Table S1
Table S1. Distribution of genes for quinone biosynthesis in the analyzed genomes. Gene copy numbers are shown. Genes predicted in this study are marked by asterisks.
Genomes			Genes																															Conslusions on biosynthesis pathways
Organism name	NCBI Tax ID	Genome Status	ubiC	ubiA	ubiD	ubiX	ubiZ*	ubiB	ubiG	ubiH	ubiF	ubiE / menG	menF	menD	menH	menY*	menC	menE	menB	menI	menJ*	menA	mqnA	mqnE	mqnC	mqnD	mqnZ*	mqnX	mqnB	mtnN	mqnL*	mqnM*	mqnP*	Ubi Pathway	Men Pathway	Mqn Pathway
[Bacteroides] pectinophilus ATCC 43243	483218	Draft	0	0	0	0	0	0	0	0	0	0	0	0	0	0	0	0	0	0	0	0	0	0	0	0	0	0	0	0	0	0	0	No pathway	No pathway	No pathway
Acidaminococcus sp. D21	563191	Finished	0	0	0	0	0	0	0	0	0	0	0	0	0	0	0	0	0	0	0	0	0	0	0	0	0	0	0	0	0	0	0	No pathway	No pathway	No pathway
Acinetobacter junii SH205	575587	Finished	1	1	0	0	1	1	1	1	1	1	0	0	0	0	0	0	0	0	0	0	0	0	0	0	0	0	0	0	0	0	0	Complete	No pathway	No pathway
Actinomyces odontolyticus ATCC 17982	411466	Draft	0	0	0	0	0	0	0	0	0	1	1	1	0	1	1	1	1	1	0	1	0	0	0	0	0	0	0	0	0	0	0	No pathway	Complete	No pathway
Akkermansia muciniphila ATCC BAA-835	349741	Draft	0	0	0	0	0	0	0	0	0	1	1	1	1	0	0	1	1	0	0	1	0	0	0	0	0	0	0	0	0	0	0	No pathway	Incomplete	No pathway
Alistipes indistinctus YIT 12060	742725	Finished	0	0	0	0	0	0	0	0	0	1	0	0	0	0	0	0	0	0	0	1	1	1	1	1	0	1	1	0	1	1	1	No pathway	Incomplete	Complete
Anaerobaculum hydrogeniformans ATCC BAA-1850	592015	Draft	0	0	0	0	0	0	0	0	0	0	0	0	0	0	0	0	0	0	0	0	0	0	0	0	0	0	0	0	0	0	0	No pathway	No pathway	No pathway
Anaerococcus hydrogenalis DSM 7454	561177	Draft	0	0	0	0	0	0	0	0	0	0	0	0	0	0	0	0	0	0	0	0	0	0	0	0	0	0	0	0	0	0	0	No pathway	No pathway	No pathway
Anaerofustis stercorihominis DSM 17244	445971	Draft	0	0	0	0	0	0	0	0	0	0	0	0	0	0	0	0	0	0	0	0	0	0	0	0	0	0	0	0	0	0	0	No pathway	No pathway	No pathway
Anaerostipes caccae DSM 14662	411490	Draft	0	0	0	0	0	0	0	0	0	0	0	0	0	0	0	0	0	0	0	0	0	0	0	0	0	0	0	0	0	0	0	No pathway	No pathway	No pathway
Anaerostipes sp. 3_2_56FAA	665937	Draft	0	0	0	0	0	0	0	0	0	0	0	0	0	0	0	0	0	0	0	0	0	0	0	0	0	0	0	0	0	0	0	No pathway	No pathway	No pathway
Anaerotruncus colihominis DSM 17241	445972	Draft	0	0	0	0	0	0	0	0	0	0	0	0	0	0	0	0	0	0	0	0	0	0	0	0	0	0	0	0	0	0	0	No pathway	No pathway	No pathway
Bacillus subtilis subsp. subtilis str. 168	224308	Draft	0	0	0	0	0	0	0	0	0	1	1	1	1	0	1	1	1	1	0	1	0	0	0	0	0	0	0	0	0	0	0	No pathway	Complete	No pathway
Bacteroides caccae ATCC 43185	411901	Draft	0	0	0	0	0	0	0	0	0	1	1	1	0	2	1	1	1	1	0	1	0	0	0	0	0	0	0	0	0	0	0	No pathway	Complete	No pathway
Bacteroides capillosus ATCC 29799	411467	Draft	0	0	0	0	0	0	0	0	0	0	0	0	0	0	0	0	0	0	0	0	0	0	0	0	0	0	0	0	0	0	0	No pathway	No pathway	No pathway
Bacteroides cellulosilyticus DSM 14838	537012	Draft	0	0	0	0	0	0	0	0	0	1	0	0	0	1	0	0	0	1	0	2	0	0	0	0	0	0	0	0	0	0	0	No pathway	Incomplete	No pathway
Bacteroides coprocola DSM 17136	470145	Draft	0	0	0	0	0	0	0	0	0	1	1	1	0	1	1	1	1	1	0	1	0	0	0	0	0	0	0	0	0	0	0	No pathway	Complete	No pathway
Bacteroides coprophilus DSM 18228	547042	Draft	0	0	0	0	0	0	0	0	0	1	1	1	0	1	1	1	1	1	0	1	0	0	0	0	0	0	0	0	0	0	0	No pathway	Complete	No pathway
Bacteroides dorei DSM 17855	483217	Draft	0	0	0	0	0	0	0	0	0	1	1	1	0	1	1	1	1	1	0	1	0	0	0	0	0	0	0	0	0	0	0	No pathway	Complete	No pathway
Bacteroides eggerthii 1_2_48FAA	665953	Draft	0	0	0	0	0	0	0	0	0	1	1	1	0	1	1	1	1	1	0	1	0	0	0	0	0	0	0	0	0	0	0	No pathway	Complete	No pathway
Bacteroides eggerthii DSM 20697	483216	Draft	0	0	0	0	0	0	0	0	0	1	1	1	0	1	1	1	1	1	0	1	0	0	0	0	0	0	0	0	0	0	0	No pathway	Complete	No pathway
Bacteroides finegoldii DSM 17565	483215	Finished	0	0	0	0	0	0	0	0	0	1	1	1	0	2	1	1	1	1	0	1	0	0	0	0	0	0	0	0	0	0	0	No pathway	Complete	No pathway
Bacteroides fragilis 3_1_12	457424	Finished	0	0	0	0	0	0	0	0	0	1	1	1	0	1	1	1	1	1	0	1	0	0	0	0	0	0	0	0	0	0	0	No pathway	Complete	No pathway
Bacteroides fragilis NCTC 9343	272559	Draft	0	0	0	0	0	0	0	0	0	1	1	1	0	2	1	1	1	1	0	1	0	0	0	0	0	0	0	0	0	0	0	No pathway	Complete	No pathway
Bacteroides fragilis YCH46	295405	Draft	0	0	0	0	0	0	0	0	0	1	1	1	0	2	1	1	1	1	0	1	0	0	0	0	0	0	0	0	0	0	0	No pathway	Complete	No pathway
Bacteroides intestinalis DSM 17393	471870	Draft	0	0	0	0	0	0	0	0	0	1	0	0	0	1	0	0	0	1	0	1	0	0	0	0	0	0	0	0	0	0	0	No pathway	Incomplete	No pathway
Bacteroides ovatus ATCC 8483	411476	Draft	0	0	0	0	0	0	0	0	0	1	1	1	0	2	1	1	1	1	0	1	0	0	0	0	0	0	0	0	0	0	0	No pathway	Complete	No pathway
Bacteroides ovatus SD CC 2a	702444	Draft	0	0	0	0	0	0	0	0	0	1	1	1	0	1	1	1	1	1	0	1	0	0	0	0	0	0	0	0	0	0	0	No pathway	Complete	No pathway
Bacteroides ovatus SD CMC 3f	702443	Draft	0	0	0	0	0	0	0	0	0	1	1	1	0	2	1	1	1	1	0	1	0	0	0	0	0	0	0	0	0	0	0	No pathway	Complete	No pathway
Bacteroides plebeius DSM 17135	484018	Draft	0	0	0	0	0	0	0	0	0	1	1	1	0	1	1	1	1	1	0	1	0	0	0	0	0	0	0	0	0	0	0	No pathway	Complete	No pathway
Bacteroides sp. 1_1_30	457387	Draft	0	0	0	0	0	0	0	0	0	1	1	1	0	2	1	1	1	1	0	1	0	0	0	0	0	0	0	0	0	0	0	No pathway	Complete	No pathway
Bacteroides sp. 1_1_6	469586	Draft	0	0	0	0	0	0	0	0	0	1	1	1	0	1	1	1	1	1	0	1	0	0	0	0	0	0	0	0	0	0	0	No pathway	Complete	No pathway
Bacteroides sp. 2_1_16	469587	Draft	0	0	0	0	0	0	0	0	0	1	1	1	0	2	1	1	1	1	0	1	0	0	0	0	0	0	0	0	0	0	0	No pathway	Complete	No pathway
Bacteroides sp. 2_1_22	469588	Draft	0	0	0	0	0	0	0	0	0	1	1	1	0	1	1	1	1	1	0	1	0	0	0	0	0	0	0	0	0	0	0	No pathway	Complete	No pathway
Bacteroides sp. 2_1_33B	469589	Draft	0	0	0	0	0	0	0	0	0	1	1	1	0	1	1	1	1	1	0	1	0	0	0	0	0	0	0	0	0	0	0	No pathway	Complete	No pathway
Bacteroides sp. 2_1_7	457388	Draft	0	0	0	0	0	0	0	0	0	1	1	1	0	1	1	1	1	1	0	1	0	0	0	0	0	0	0	0	0	0	0	No pathway	Complete	No pathway
Bacteroides sp. 2_2_4	469590	Draft	0	0	0	0	0	0	0	0	0	1	1	1	0	1	1	1	1	1	0	1	0	0	0	0	0	0	0	0	0	0	0	No pathway	Complete	No pathway
Bacteroides sp. 20_3	469591	Draft	0	0	0	0	0	0	0	0	0	1	1	1	0	1	1	1	1	1	0	1	0	0	0	0	0	0	0	0	0	0	0	No pathway	Complete	No pathway
Bacteroides sp. 3_1_19	469592	Draft	0	0	0	0	0	0	0	0	0	1	1	1	0	2	1	1	1	1	0	1	0	0	0	0	0	0	0	0	0	0	0	No pathway	Complete	No pathway
Bacteroides sp. 3_1_23	457390	Draft	0	0	0	0	0	0	0	0	0	1	1	1	0	2	1	1	1	1	0	1	0	0	0	0	0	0	0	0	0	0	0	No pathway	Complete	No pathway
Bacteroides sp. 3_1_33FAA	457391	Draft	0	0	0	0	0	0	0	0	0	1	1	1	0	1	1	1	1	1	0	1	0	0	0	0	0	0	0	0	0	0	0	No pathway	Complete	No pathway
Bacteroides sp. 3_1_40A	469593	Draft	0	0	0	0	0	0	0	0	0	1	1	1	0	1	1	1	1	1	0	1	0	0	0	0	0	0	0	0	0	0	0	No pathway	Complete	No pathway
Bacteroides sp. 3_2_5	457392	Draft	0	0	0	0	0	0	0	0	0	1	1	1	0	1	1	1	1	1	0	1	0	0	0	0	0	0	0	0	0	0	0	No pathway	Complete	No pathway
Bacteroides sp. 4_1_36	457393	Draft	0	0	0	0	0	0	0	0	0	1	0	0	0	1	0	0	0	1	0	2	0	0	0	0	0	0	0	0	0	0	0	No pathway	Incomplete	No pathway
Bacteroides sp. 4_3_47FAA	457394	Draft	0	0	0	0	0	0	0	0	0	1	1	1	0	1	1	1	1	1	0	1	0	0	0	0	0	0	0	0	0	0	0	No pathway	Complete	No pathway
Bacteroides sp. 9_1_42FAA	457395	Draft	0	0	0	0	0	0	0	0	0	1	1	1	0	1	1	1	1	1	0	1	0	0	0	0	0	0	0	0	0	0	0	No pathway	Complete	No pathway
Bacteroides sp. D1	556258	Draft	0	0	0	0	0	0	0	0	0	1	1	1	0	1	1	1	1	1	0	1	0	0	0	0	0	0	0	0	0	0	0	No pathway	Complete	No pathway
Bacteroides sp. D2	556259	Draft	0	0	0	0	0	0	0	0	0	1	1	1	0	2	1	1	1	1	0	1	0	0	0	0	0	0	0	0	0	0	0	No pathway	Complete	No pathway
Bacteroides sp. D20	585543	Draft	0	0	0	0	0	0	0	0	0	1	0	0	0	1	0	0	0	1	0	2	0	0	0	0	0	0	0	0	0	0	0	No pathway	Incomplete	No pathway
Bacteroides sp. D22	585544	Finished	0	0	0	0	0	0	0	0	0	1	1	1	0	2	1	1	1	1	0	1	0	0	0	0	0	0	0	0	0	0	0	No pathway	Complete	No pathway
Bacteroides stercoris ATCC 43183	449673	Draft	0	0	0	0	0	0	0	0	0	2	1	1	0	2	1	1	1	1	0	1	0	0	0	0	0	0	0	0	0	0	0	No pathway	Complete	No pathway
Bacteroides thetaiotaomicron VPI-5482	226186	Finished	0	0	0	0	0	0	0	0	0	1	1	1	0	2	1	1	1	1	0	1	0	0	0	0	0	0	0	0	0	0	0	No pathway	Complete	No pathway
Bacteroides uniformis ATCC 8492	411479	Draft	0	0	0	0	0	0	0	0	0	1	0	0	0	1	0	0	0	1	0	2	0	0	0	0	0	0	0	0	0	0	0	No pathway	Incomplete	No pathway
Bacteroides vulgatus ATCC 8482	435590	Draft	0	0	0	0	0	0	0	0	0	1	1	1	0	1	1	1	1	1	0	1	0	0	0	0	0	0	0	0	0	0	0	No pathway	Complete	No pathway
Bacteroides vulgatus PC510	702446	Finished	0	0	0	0	0	0	0	0	0	1	1	1	0	1	1	1	1	1	0	1	0	0	0	0	0	0	0	0	0	0	0	No pathway	Complete	No pathway
Bacteroides xylanisolvens SD CC 1b	702447	Finished	0	0	0	0	0	0	0	0	0	1	1	1	0	1	1	1	1	1	0	1	0	0	0	0	0	0	0	0	0	0	0	No pathway	Complete	No pathway
Bacteroides xylanisolvens XB1A	657309	Draft	0	0	0	0	0	0	0	0	0	1	1	2	0	1	1	1	1	1	0	1	0	0	0	0	0	0	0	0	0	0	0	No pathway	Complete	No pathway
Bifidobacterium adolescentis L2-32	411481	Finished	0	0	0	0	0	0	0	0	0	0	0	0	0	0	0	0	0	0	0	1	0	0	0	0	0	0	0	0	0	0	0	No pathway	No pathway	No pathway
Bifidobacterium angulatum DSM 20098 = JCM 7096	518635	Draft	0	0	0	0	0	0	0	0	0	0	0	0	0	0	0	0	0	0	0	1	0	0	0	0	0	0	0	0	0	0	0	No pathway	No pathway	No pathway
Bifidobacterium animalis subsp. lactis AD011	442563	Draft	0	0	0	0	0	0	0	0	0	0	0	0	0	0	0	0	0	0	0	1	0	0	0	0	0	0	0	0	0	0	0	No pathway	No pathway	No pathway
Bifidobacterium bifidum NCIMB 41171	398513	Draft	0	0	0	0	0	0	0	0	0	0	0	0	0	0	0	0	0	0	0	1	0	0	0	0	0	0	0	0	0	0	0	No pathway	No pathway	No pathway
Bifidobacterium breve DSM 20213 = JCM 1192	518634	Draft	0	0	0	0	0	0	0	0	0	0	0	0	0	0	0	0	0	0	0	1	0	0	0	0	0	0	0	0	0	0	0	No pathway	No pathway	No pathway
Bifidobacterium catenulatum DSM 16992 = JCM 1194	566552	Draft	0	0	0	0	0	0	0	0	0	0	0	0	0	0	0	0	0	0	0	1	0	0	0	0	0	0	0	0	0	0	0	No pathway	No pathway	No pathway
Bifidobacterium dentium ATCC 27678	473819	Finished	0	0	0	0	0	0	0	0	0	0	0	0	0	0	0	0	0	0	0	1	0	0	0	0	0	0	0	0	0	0	0	No pathway	No pathway	No pathway
Bifidobacterium gallicum DSM 20093	561180	Finished	0	0	0	0	0	0	0	0	0	0	0	0	0	0	0	0	0	0	0	1	0	0	0	0	0	0	0	0	0	0	0	No pathway	No pathway	No pathway
Bifidobacterium longum DJO10A	205913	Finished	0	0	0	0	0	0	0	0	0	0	0	0	0	0	0	0	0	0	0	0	0	0	0	0	0	0	0	0	0	0	0	No pathway	No pathway	No pathway
Bifidobacterium longum NCC2705	206672	Finished	0	0	0	0	0	0	0	0	0	0	0	0	0	0	0	0	0	0	0	1	0	0	0	0	0	0	0	0	0	0	0	No pathway	No pathway	No pathway
Bifidobacterium longum subsp. infantis 157F	565040	Draft	0	0	0	0	0	0	0	0	0	0	0	0	0	0	0	0	0	0	0	1	0	0	0	0	0	0	0	0	0	0	0	No pathway	No pathway	No pathway
Bifidobacterium longum subsp. infantis ATCC 15697 = JCM 1222	391904	Draft	0	0	0	0	0	0	0	0	0	0	0	0	0	0	0	0	0	0	0	1	0	0	0	0	0	0	0	0	0	0	0	No pathway	No pathway	No pathway
Bifidobacterium longum subsp. infantis ATCC 55813	548480	Finished	0	0	0	0	0	0	0	0	0	0	0	0	0	0	0	0	0	0	0	1	0	0	0	0	0	0	0	0	0	0	0	No pathway	No pathway	No pathway
Bifidobacterium longum subsp. infantis CCUG 52486	537937	Draft	0	0	0	0	0	0	0	0	0	0	0	0	0	0	0	0	0	0	0	1	0	0	0	0	0	0	0	0	0	0	0	No pathway	No pathway	No pathway
Bifidobacterium longum subsp. longum JCM 1217	565042	Draft	0	0	0	0	0	0	0	0	0	0	0	0	0	0	0	0	0	0	0	1	0	0	0	0	0	0	0	0	0	0	0	No pathway	No pathway	No pathway
Bifidobacterium pseudocatenulatum DSM 20438 = JCM 1200	547043	Draft	0	0	0	0	0	0	0	0	0	0	0	0	0	0	0	0	0	0	0	1	0	0	0	0	0	0	0	0	0	0	0	No pathway	No pathway	No pathway
Bilophila wadsworthia 3_1_6	563192	Draft	0	0	0	0	0	0	0	0	0	1	0	0	0	0	0	0	0	0	0	2	0	0	0	0	0	0	0	0	0	0	0	No pathway	Incomplete	No pathway
Blautia hansenii DSM 20583	537007	Draft	0	0	0	0	0	0	0	0	0	0	0	0	0	0	0	0	0	0	0	0	0	0	0	0	0	0	0	0	0	0	0	No pathway	No pathway	No pathway
Blautia hydrogenotrophica DSM 10507	476272	Draft	0	0	0	0	0	0	0	0	0	0	0	0	0	0	0	0	0	0	0	0	0	0	0	0	0	0	0	0	0	0	0	No pathway	No pathway	No pathway
Bryantella formatexigens DSM 14469	478749	Finished	0	0	0	0	0	0	0	0	0	0	0	0	0	0	0	0	0	0	0	0	0	0	0	0	0	0	0	0	0	0	0	No pathway	No pathway	No pathway
Burkholderiales bacterium 1_1_47	469610	Draft	0	0	0	0	0	0	0	0	0	1	0	0	0	0	0	0	1	1	0	1	0	0	0	0	0	0	0	0	0	0	0	No pathway	Incomplete	No pathway
Butyrivibrio crossotus DSM 2876	511680	Draft	0	0	0	0	0	0	0	0	0	0	0	0	0	0	0	0	0	0	0	0	0	0	0	0	0	0	0	0	0	0	0	No pathway	No pathway	No pathway
Butyrivibrio fibrisolvens 16/4	657324	Draft	0	0	0	0	0	0	0	0	0	0	0	0	0	0	0	0	0	0	0	0	0	0	0	0	0	0	0	0	0	0	0	No pathway	No pathway	No pathway
Campylobacter coli JV20	864566	Draft	0	0	0	0	0	0	0	0	0	1	0	0	0	0	0	0	0	0	0	0	1	1	1	1	0	0	0	1	1	1	1	No pathway	No pathway	Complete
Campylobacter upsaliensis JV21	888826	Draft	0	0	0	0	0	0	0	0	0	1	0	0	0	0	0	0	0	0	0	0	1	1	1	1	0	0	0	1	1	1	1	No pathway	No pathway	Complete
Catenibacterium mitsuokai DSM 15897	451640	Draft	0	0	0	0	0	0	0	0	0	0	0	0	0	0	0	0	0	0	0	0	0	0	0	0	0	0	0	0	0	0	0	No pathway	No pathway	No pathway
Citrobacter sp. 30_2	469595	Draft	1	1	1	1	0	1	1	1	2	1	1	1	1	0	1	1	1	1	0	1	0	0	0	0	0	0	0	0	0	0	0	Complete	Complete	No pathway
Citrobacter youngae ATCC 29220	500640	Draft	1	1	1	1	0	1	1	1	2	1	1	1	1	0	1	1	1	1	0	1	0	0	0	0	0	0	0	0	0	0	0	Complete	Complete	No pathway
Clostridiales bacterium 1_7_47FAA	457421	Draft	0	0	0	0	0	0	0	0	0	0	0	0	0	0	0	0	0	0	0	0	0	0	0	0	0	0	0	0	0	0	0	No pathway	No pathway	No pathway
Clostridium asparagiforme DSM 15981	518636	Draft	0	0	0	0	0	0	0	0	0	0	0	0	0	0	0	0	0	0	0	0	0	0	0	0	0	0	0	0	0	0	0	No pathway	No pathway	No pathway
Clostridium bartlettii DSM 16795	445973	Draft	0	0	0	0	0	0	0	0	0	0	0	0	0	0	0	0	0	0	0	0	0	0	0	0	0	0	0	0	0	0	0	No pathway	No pathway	No pathway
Clostridium bolteae ATCC BAA-613	411902	Draft	0	0	0	0	0	0	0	0	0	0	0	0	0	0	0	0	0	0	0	0	0	0	0	0	0	0	0	0	0	0	0	No pathway	No pathway	No pathway
Clostridium clostridioforme 2_1_49FAA	742735	Draft	0	0	0	0	0	0	0	0	0	0	0	0	0	0	0	0	0	0	0	0	0	0	0	0	0	0	0	0	0	0	0	No pathway	No pathway	No pathway
Clostridium difficile CD196	645462	Draft	0	0	0	0	0	0	0	0	0	0	0	0	0	0	0	0	0	0	0	0	0	0	0	0	0	0	0	0	0	0	0	No pathway	No pathway	No pathway
Clostridium difficile NAP07	525258	Draft	0	0	0	0	0	0	0	0	0	0	0	0	0	0	0	0	0	0	0	0	0	0	0	0	0	0	0	0	0	0	0	No pathway	No pathway	No pathway
Clostridium difficile NAP08	525259	Draft	0	0	0	0	0	0	0	0	0	0	0	0	0	0	0	0	0	0	0	0	0	0	0	0	0	0	0	0	0	0	0	No pathway	No pathway	No pathway
Clostridium hiranonis DSM 13275	500633	Draft	0	0	0	0	0	0	0	0	0	0	0	0	0	0	0	0	0	0	0	0	0	0	0	0	0	0	0	0	0	0	0	No pathway	No pathway	No pathway
Clostridium hylemonae DSM 15053	553973	Draft	0	0	0	0	0	0	0	0	0	0	0	0	0	0	0	0	0	0	0	0	0	0	0	0	0	0	0	0	0	0	0	No pathway	No pathway	No pathway
Clostridium leptum DSM 753	428125	Draft	0	0	0	0	0	0	0	0	0	0	0	0	0	0	0	0	0	0	0	0	0	0	0	0	0	0	0	0	0	0	0	No pathway	No pathway	No pathway
Clostridium methylpentosum DSM 5476	537013	Finished	0	0	0	0	0	0	0	0	0	0	0	0	0	0	0	0	0	0	0	0	0	0	0	0	0	0	0	0	0	0	0	No pathway	No pathway	No pathway
Clostridium nexile DSM 1787	500632	Draft	0	0	0	0	0	0	0	0	0	0	0	0	0	0	0	0	0	0	0	0	0	0	0	0	0	0	0	0	0	0	0	No pathway	No pathway	No pathway
Clostridium ramosum DSM 1402	445974	Draft	0	0	0	0	0	0	0	0	0	0	0	0	0	0	0	0	0	0	0	0	0	0	0	0	0	0	0	0	0	0	0	No pathway	No pathway	No pathway
Clostridium scindens ATCC 35704	411468	Draft	0	0	0	0	0	0	0	0	0	0	0	0	0	0	0	0	0	0	0	0	0	0	0	0	0	0	0	0	0	0	0	No pathway	No pathway	No pathway
Clostridium sp. 7_2_43FAA	457396	Draft	0	0	0	0	0	0	0	0	0	0	0	0	0	0	0	0	0	0	0	0	0	0	0	0	0	0	0	0	0	0	0	No pathway	No pathway	No pathway
Clostridium sp. L2-50	411489	Draft	0	0	0	0	0	0	0	0	0	0	0	0	0	0	0	0	0	0	0	0	0	0	0	0	0	0	0	0	0	0	0	No pathway	No pathway	No pathway
Clostridium sp. M62/1	411486	Draft	0	0	0	0	0	0	0	0	0	1	0	0	0	0	0	0	0	0	0	0	0	0	0	0	0	0	0	0	0	0	0	No pathway	Incomplete	No pathway
Clostridium sp. SS2/1	411484	Draft	0	0	0	0	0	0	0	0	0	0	0	0	0	0	0	0	0	0	0	0	0	0	0	0	0	0	0	0	0	0	0	No pathway	No pathway	No pathway
Clostridium spiroforme DSM 1552	428126	Draft	0	0	0	0	0	0	0	0	0	0	0	0	0	0	0	0	0	0	0	0	0	0	0	0	0	0	0	0	0	0	0	No pathway	No pathway	No pathway
Clostridium sporogenes ATCC 15579	471871	Draft	0	0	0	0	0	0	0	0	0	0	0	0	0	0	0	0	0	0	0	0	0	0	0	0	0	0	0	0	0	0	0	No pathway	No pathway	No pathway
Clostridium symbiosum WAL-14163	742740	Draft	0	0	0	0	0	0	0	0	0	0	0	0	0	0	0	0	0	0	0	0	0	0	0	0	0	0	0	0	0	0	0	No pathway	No pathway	No pathway
Collinsella aerofaciens ATCC 25986	411903	Draft	0	0	0	0	0	0	0	0	0	0	0	0	0	0	0	0	0	0	0	0	0	0	0	0	0	0	0	0	0	0	0	No pathway	No pathway	No pathway
Collinsella intestinalis DSM 13280	521003	Draft	0	0	0	0	0	0	0	0	0	0	0	0	0	0	0	0	0	0	0	0	0	0	0	0	0	0	0	0	0	0	0	No pathway	No pathway	No pathway
Collinsella stercoris DSM 13279	445975	Finished	0	0	0	0	0	0	0	0	0	0	0	0	0	0	0	0	0	0	0	0	0	0	0	0	0	0	0	0	0	0	0	No pathway	No pathway	No pathway
Coprobacillus sp. 29_1	469596	Draft	0	0	0	0	0	0	0	0	0	0	0	0	0	0	0	0	0	0	0	0	0	0	0	0	0	0	0	0	0	0	0	No pathway	No pathway	No pathway
Coprococcus comes ATCC 27758	470146	Draft	0	0	0	0	0	0	0	0	0	0	0	0	0	0	0	0	0	0	0	0	0	0	0	0	0	0	0	0	0	0	0	No pathway	No pathway	No pathway
Coprococcus eutactus ATCC 27759	411474	Draft	0	0	0	0	0	0	0	0	0	0	0	0	0	0	0	0	0	0	0	0	0	0	0	0	0	0	0	0	0	0	0	No pathway	No pathway	No pathway
Corynebacterium ammoniagenes DSM 20306	649754	Draft	0	0	0	0	0	0	0	0	0	1	1	1	0	1	1	1	1	1	0	1	0	0	0	0	0	0	0	0	0	0	0	No pathway	Complete	No pathway
Desulfovibrio piger ATCC 29098	411464	Draft	0	0	0	0	0	0	0	0	0	1	0	0	0	0	0	0	0	0	0	0	1	1	1	1	0	1	1	0	1	1	1	No pathway	No pathway	Complete
Desulfovibrio sp. 3_1_syn3	457398	Draft	0	0	0	0	0	0	0	0	0	1	0	0	0	0	0	0	0	0	0	1	1	1	1	1	0	1	1	0	1	1	1	No pathway	No pathway	Complete
Dorea longicatena DSM 13814	411462	Draft	0	0	0	0	0	0	0	0	0	0	0	0	0	0	0	0	0	0	0	0	0	0	0	0	0	0	0	0	0	0	0	No pathway	No pathway	No pathway
Edwardsiella tarda ATCC 23685	500638	Draft	1	1	1	1	0	1	1	1	2	1	1	1	1	0	1	1	1	1	0	1	0	0	0	0	0	0	0	0	0	0	0	Complete	Complete	No pathway
Eggerthella sp. 1_3_56FAA	665943	Draft	0	0	0	0	0	0	0	0	0	1	1	1	1	0	1	1	1	0	1	1	0	0	0	0	0	0	0	0	0	0	0	No pathway	Complete	No pathway
Enterobacter cancerogenus ATCC 35316	500639	Finished	1	1	1	1	0	1	1	1	2	1	1	1	1	0	1	1	1	1	0	1	0	0	0	0	0	0	0	0	0	0	0	Complete	Complete	No pathway
Enterobacteriaceae bacterium 9_2_54FAA	469613	Draft	1	1	1	1	0	1	1	1	1	1	1	1	1	0	1	1	1	1	0	1	0	0	0	0	0	0	0	0	0	0	0	Complete	Complete	No pathway
Enterococcus faecalis TX0104	491074	Draft	0	0	0	0	0	0	0	0	0	0	1	1	1	0	1	1	1	1	0	2	0	0	0	0	0	0	0	0	0	0	0	No pathway	Incomplete, DMQ only	No pathway
Enterococcus faecalis TX1322	525278	Draft	0	0	0	0	0	0	0	0	0	0	1	1	1	0	1	1	1	1	0	2	0	0	0	0	0	0	0	0	0	0	0	No pathway	Incomplete, DMQ only	No pathway
Enterococcus faecalis TX2134	749518	Finished	0	0	0	0	0	0	0	0	0	0	1	1	1	0	1	1	1	1	0	1	0	0	0	0	0	0	0	0	0	0	0	No pathway	Incomplete, DMQ only	No pathway
Enterococcus faecium TX1330	525279	Draft	0	0	0	0	0	0	0	0	0	0	0	0	0	0	0	0	0	0	0	0	0	0	0	0	0	0	0	0	0	0	0	No pathway	No pathway	No pathway
Enterococcus sp. 7L76	657310	Finished	0	0	0	0	0	0	0	0	0	0	1	1	1	0	1	1	1	1	0	1	0	0	0	0	0	0	0	0	0	0	0	No pathway	Incomplete, DMQ only	No pathway
Erysipelotrichaceae bacterium 3_1_53	658659	Draft	0	0	0	0	0	0	0	0	0	0	0	0	0	0	0	0	0	0	0	0	0	0	0	0	0	0	0	0	0	0	0	No pathway	No pathway	No pathway
Erysipelotrichaceae bacterium 5_2_54FAA	552396	Draft	0	0	0	0	0	0	0	0	0	0	0	0	0	0	0	0	0	0	0	0	0	0	0	0	0	0	0	0	0	0	0	No pathway	No pathway	No pathway
Escherichia coli O157:H7 str. Sakai	386585	Finished	1	1	1	1	0	1	1	1	1	1	1	1	1	0	1	1	1	1	0	1	0	0	0	0	0	0	0	0	0	0	0	Complete	Complete	No pathway
Escherichia coli SE11	409438	Finished	1	1	1	1	0	1	1	1	2	1	1	1	1	0	1	1	1	1	0	1	0	0	0	0	0	0	0	0	0	0	0	Complete	Complete	No pathway
Escherichia coli str. K-12 substr. MG1655	511145	Draft	1	1	1	1	0	1	1	1	1	1	1	1	1	0	1	1	1	1	0	1	0	0	0	0	0	0	0	0	0	0	0	Complete	Complete	No pathway
Escherichia coli UTI89	364106	Draft	1	1	1	1	0	1	1	1	2	1	1	1	1	0	1	1	1	1	0	1	0	0	0	0	0	0	0	0	0	0	0	Complete	Complete	No pathway
Escherichia sp. 1_1_43	457400	Draft	1	1	1	0	0	1	0	1	1	1	0	0	0	0	0	0	0	0	0	1	0	0	0	0	0	0	0	0	0	0	0	Incomplete	Incomplete	No pathway
Escherichia sp. 3_2_53FAA	469598	Draft	1	1	1	1	0	1	1	1	1	1	1	1	1	0	1	1	1	1	0	1	0	0	0	0	0	0	0	0	0	0	0	Complete	Complete	No pathway
Escherichia sp. 4_1_40B	457401	Draft	1	1	1	1	0	1	1	1	1	1	1	1	1	0	1	1	1	1	0	1	0	0	0	0	0	0	0	0	0	0	0	Complete	Complete	No pathway
Eubacterium biforme DSM 3989	518637	Draft	0	0	0	0	0	0	0	0	0	0	0	0	0	0	0	0	0	0	0	0	0	0	0	0	0	0	0	0	0	0	0	No pathway	No pathway	No pathway
Eubacterium dolichum DSM 3991	428127	Finished	0	0	0	0	0	0	0	0	0	0	0	0	0	0	0	0	0	0	0	0	0	0	0	0	0	0	0	0	0	0	0	No pathway	No pathway	No pathway
Eubacterium hallii DSM 3353	411469	Finished	0	0	0	0	0	0	0	0	0	0	0	0	0	0	0	0	0	0	0	0	0	0	0	0	0	0	0	0	0	0	0	No pathway	No pathway	No pathway
Eubacterium rectale DSM 17629	657318	Draft	0	0	0	0	0	0	0	0	0	0	0	0	0	0	0	0	0	0	0	0	0	0	0	0	0	0	0	0	0	0	0	No pathway	No pathway	No pathway
Eubacterium rectale M104/1	657317	Finished	0	0	0	0	0	0	0	0	0	0	0	0	0	0	0	0	0	0	0	0	0	0	0	0	0	0	0	0	0	0	0	No pathway	No pathway	No pathway
Eubacterium siraeum 70/3	657319	Draft	0	0	0	0	0	0	0	0	0	0	0	0	0	0	0	0	0	0	0	0	0	0	0	0	0	0	0	0	0	0	0	No pathway	No pathway	No pathway
Eubacterium siraeum DSM 15702	428128	Draft	0	0	0	0	0	0	0	0	0	0	0	0	0	0	0	0	0	0	0	0	0	0	0	0	0	0	0	0	0	0	0	No pathway	No pathway	No pathway
Eubacterium ventriosum ATCC 27560	411463	Draft	0	0	0	0	0	0	0	0	0	0	0	0	0	0	0	0	0	0	0	0	0	0	0	0	0	0	0	0	0	0	0	No pathway	No pathway	No pathway
Faecalibacterium cf. prausnitzii KLE1255	748224	Finished	0	0	0	0	0	0	0	0	0	0	0	0	0	0	0	0	0	0	0	0	0	0	0	0	0	0	0	0	0	0	0	No pathway	No pathway	No pathway
Faecalibacterium prausnitzii L2-6	718252	Draft	0	0	0	0	0	0	0	0	0	0	0	0	0	0	0	0	0	0	0	0	0	0	0	0	0	0	0	0	0	0	0	No pathway	No pathway	No pathway
Faecalibacterium prausnitzii SL3/3	657322	Finished	0	0	0	0	0	0	0	0	0	0	0	0	0	0	0	0	0	0	0	0	0	0	0	0	0	0	0	0	0	0	0	No pathway	No pathway	No pathway
Fusobacterium gonidiaformans ATCC 25563	469615	Draft	0	0	0	0	0	0	0	0	0	1	0	0	0	0	0	0	0	0	0	1	0	0	0	0	0	0	0	0	0	0	0	No pathway	Incomplete	No pathway
Fusobacterium mortiferum ATCC 9817	469616	Draft	0	0	0	0	0	0	0	0	0	0	0	0	0	0	0	0	0	0	0	0	0	0	0	0	0	0	0	0	0	0	0	No pathway	No pathway	No pathway
Fusobacterium nucleatum subsp. vincentii 3_1_36A2	469604	Draft	0	0	0	0	0	0	0	0	0	1	0	0	0	0	0	0	0	0	0	0	0	0	0	0	0	0	0	0	0	0	0	No pathway	Incomplete	No pathway
Fusobacterium sp. 1_1_41FAA	469621	Draft	0	0	0	0	0	0	0	0	0	0	0	0	0	0	0	0	0	0	0	0	0	0	0	0	0	0	0	0	0	0	0	No pathway	No pathway	No pathway
Fusobacterium sp. 2_1_31	469599	Draft	0	0	0	0	0	0	0	0	0	0	0	0	0	0	0	0	0	0	0	0	0	0	0	0	0	0	0	0	0	0	0	No pathway	No pathway	No pathway
Fusobacterium sp. 3_1_27	469602	Draft	0	0	0	0	0	0	0	0	0	1	0	0	0	0	0	0	0	0	0	1	0	0	0	0	0	0	0	0	0	0	0	No pathway	Incomplete	No pathway
Fusobacterium sp. 3_1_33	469603	Draft	0	0	0	0	0	0	0	0	0	1	0	0	0	0	0	0	0	0	0	1	0	0	0	0	0	0	0	0	0	0	0	No pathway	Incomplete	No pathway
Fusobacterium sp. 3_1_5R	469605	Draft	0	0	0	0	0	0	0	0	0	1	0	0	0	0	0	0	0	0	0	1	0	0	0	0	0	0	0	0	0	0	0	No pathway	Incomplete	No pathway
Fusobacterium sp. 4_1_13	469606	Draft	0	0	0	0	0	0	0	0	0	1	0	0	0	0	0	0	0	0	0	1	0	0	0	0	0	0	0	0	0	0	0	No pathway	Incomplete	No pathway
Fusobacterium sp. 7_1	457405	Draft	0	0	0	0	0	0	0	0	0	1	0	0	0	0	0	0	0	0	0	1	0	0	0	0	0	0	0	0	0	0	0	No pathway	Incomplete	No pathway
Fusobacterium sp. D11	556264	Draft	0	0	0	0	0	0	0	0	0	1	0	0	0	0	0	0	0	0	0	1	0	0	0	0	0	0	0	0	0	0	0	No pathway	Incomplete	No pathway
Fusobacterium sp. D12	556263	Draft	0	0	0	0	0	0	0	0	0	0	0	0	0	0	0	0	0	0	0	0	0	0	0	0	0	0	0	0	0	0	0	No pathway	No pathway	No pathway
Fusobacterium ulcerans ATCC 49185	469617	Draft	0	0	0	0	0	0	0	0	0	0	0	0	0	0	0	0	0	0	0	0	0	0	0	0	0	0	0	0	0	0	0	No pathway	No pathway	No pathway
Fusobacterium varium ATCC 27725	469618	Draft	0	0	0	0	0	0	0	0	0	0	0	0	0	0	0	0	0	0	0	0	0	0	0	0	0	0	0	0	0	0	0	No pathway	No pathway	No pathway
Gordonibacter pamelaeae 7-10-1-b	657308	Draft	0	0	0	0	0	0	0	0	0	1	1	1	1	0	1	1	1	0	1	1	0	0	0	0	0	0	0	0	0	0	0	No pathway	Complete	No pathway
Helicobacter bilis ATCC 43879	613026	Draft	0	0	0	0	0	0	0	0	0	1	0	0	0	0	0	0	0	0	0	0	1	1	1	1	0	0	0	1	1	1	1	No pathway	No pathway	Complete
Helicobacter canadensis MIT 98-5491	537970	Draft	0	0	0	0	0	0	0	0	0	1	0	0	0	0	0	0	0	0	0	0	1	1	1	1	0	0	0	1	1	1	1	No pathway	No pathway	Complete
Helicobacter cinaedi CCUG 18818	537971	Draft	0	0	0	0	0	0	0	0	0	1	0	0	0	0	0	0	0	0	0	0	1	1	1	1	0	0	0	1	1	1	1	No pathway	No pathway	Complete
Helicobacter pullorum MIT 98-5489	537972	Draft	0	0	0	0	0	0	0	0	0	1	0	0	0	0	0	0	0	0	0	0	1	1	1	1	0	0	0	1	1	1	1	No pathway	No pathway	Complete
Helicobacter winghamensis ATCC BAA-430	556267	Draft	0	0	0	0	0	0	0	0	0	1	0	0	0	0	0	0	0	0	0	0	1	1	1	1	0	0	0	1	1	0	1	No pathway	No pathway	Complete
Holdemania filiformis DSM 12042	545696	Draft	0	0	0	0	0	0	0	0	0	0	0	0	0	0	0	0	0	0	0	0	0	0	0	0	0	0	0	0	0	0	0	No pathway	No pathway	No pathway
Klebsiella sp. 1_1_55	469608	Draft	1	1	1	1	0	1	1	1	2	1	1	1	1	0	1	1	1	1	0	1	0	0	0	0	0	0	0	0	0	0	0	Complete	Complete	No pathway
Lachnospiraceae bacterium 5_1_63FAA	658089	Draft	0	0	0	0	0	0	0	0	0	0	0	0	0	0	0	0	0	0	0	0	0	0	0	0	0	0	0	0	0	0	0	No pathway	No pathway	No pathway
Lachnospiraceae bacterium 8_1_57FAA	665951	Draft	0	0	0	0	0	0	0	0	0	0	0	0	0	0	0	0	0	0	0	0	0	0	0	0	0	0	0	0	0	0	0	No pathway	No pathway	No pathway
Lactobacillus acidophilus ATCC 4796	525306	Draft	0	0	0	0	0	0	0	0	0	0	0	0	0	0	0	0	0	0	0	0	0	0	0	0	0	0	0	0	0	0	0	No pathway	No pathway	No pathway
Lactobacillus acidophilus NCFM	272621	Draft	0	0	0	0	0	0	0	0	0	0	0	0	0	0	0	0	0	0	0	0	0	0	0	0	0	0	0	0	0	0	0	No pathway	No pathway	No pathway
Lactobacillus amylolyticus DSM 11664	585524	Finished	0	0	0	0	0	0	0	0	0	0	0	0	0	0	0	0	0	0	0	0	0	0	0	0	0	0	0	0	0	0	0	No pathway	No pathway	No pathway
Lactobacillus antri DSM 16041	525309	Draft	0	0	0	0	0	0	0	0	0	1	1	1	1	0	1	1	1	1	0	1	0	0	0	0	0	0	0	0	0	0	0	No pathway	Complete	No pathway
Lactobacillus brevis ATCC 367	387344	Draft	0	0	0	0	0	0	0	0	0	1	0	0	0	0	0	1	1	1	0	1	0	0	0	0	0	0	0	0	0	0	0	No pathway	Incomplete	No pathway
Lactobacillus brevis subsp. gravesensis ATCC 27305	525310	Finished	0	0	0	0	0	0	0	0	0	1	0	0	0	0	0	1	1	1	0	1	0	0	0	0	0	0	0	0	0	0	0	No pathway	Incomplete	No pathway
Lactobacillus buchneri ATCC 11577	525318	Finished	0	0	0	0	0	0	0	0	0	1	0	0	0	0	0	0	0	0	0	1	0	0	0	0	0	0	0	0	0	0	0	No pathway	Incomplete	No pathway
Lactobacillus casei ATCC 334	321967	Draft	0	0	0	0	0	0	0	0	0	0	0	0	0	0	0	0	0	0	0	0	0	0	0	0	0	0	0	0	0	0	0	No pathway	No pathway	No pathway
Lactobacillus casei BL23	543734	Finished	0	0	0	0	0	0	0	0	0	0	0	0	0	0	0	0	0	0	0	0	0	0	0	0	0	0	0	0	0	0	0	No pathway	No pathway	No pathway
Lactobacillus crispatus 125-2-CHN	575595	Finished	0	0	0	0	0	0	0	0	0	1	0	0	0	0	0	0	0	0	0	1	0	0	0	0	0	0	0	0	0	0	0	No pathway	Incomplete	No pathway
Lactobacillus delbrueckii subsp. bulgaricus ATCC 11842	390333	Draft	0	0	0	0	0	0	0	0	0	0	0	0	0	0	0	0	0	0	0	0	0	0	0	0	0	0	0	0	0	0	0	No pathway	No pathway	No pathway
Lactobacillus delbrueckii subsp. bulgaricus ATCC BAA-365	321956	Finished	0	0	0	0	0	0	0	0	0	0	0	0	0	0	0	0	0	0	0	0	0	0	0	0	0	0	0	0	0	0	0	No pathway	No pathway	No pathway
Lactobacillus fermentum ATCC 14931	525325	Finished	0	0	0	0	0	0	0	0	0	1	0	0	0	0	1	1	1	1	0	1	0	0	0	0	0	0	0	0	0	0	0	No pathway	Incomplete	No pathway
Lactobacillus fermentum IFO 3956	334390	Finished	0	0	0	0	0	0	0	0	0	1	0	0	0	0	1	1	1	1	0	1	0	0	0	0	0	0	0	0	0	0	0	No pathway	Incomplete	No pathway
Lactobacillus gasseri ATCC 33323	324831	Draft	0	0	0	0	0	0	0	0	0	1	0	0	0	0	0	0	0	0	0	1	0	0	0	0	0	0	0	0	0	0	0	No pathway	Incomplete	No pathway
Lactobacillus helveticus DPC 4571	405566	Draft	0	0	0	0	0	0	0	0	0	0	0	0	0	0	0	0	0	0	0	0	0	0	0	0	0	0	0	0	0	0	0	No pathway	No pathway	No pathway
Lactobacillus helveticus DSM 20075	585520	Finished	0	0	0	0	0	0	0	0	0	0	0	0	0	0	0	0	0	0	0	0	0	0	0	0	0	0	0	0	0	0	0	No pathway	No pathway	No pathway
Lactobacillus hilgardii ATCC 8290	525327	Finished	0	0	0	0	0	0	0	0	0	1	0	0	0	0	0	0	0	0	0	1	0	0	0	0	0	0	0	0	0	0	0	No pathway	Incomplete	No pathway
Lactobacillus johnsonii NCC 533	257314	Draft	0	0	0	0	0	0	0	0	0	1	0	0	0	0	0	0	0	0	0	1	0	0	0	0	0	0	0	0	0	0	0	No pathway	Incomplete	No pathway
Lactobacillus paracasei subsp. paracasei 8700:2	537973	Draft	0	0	0	0	0	0	0	0	0	0	0	0	0	0	0	0	0	0	0	0	0	0	0	0	0	0	0	0	0	0	0	No pathway	No pathway	No pathway
Lactobacillus paracasei subsp. paracasei ATCC 25302	525337	Finished	0	0	0	0	0	0	0	0	0	0	0	0	0	0	0	0	0	0	0	0	0	0	0	0	0	0	0	0	0	0	0	No pathway	No pathway	No pathway
Lactobacillus plantarum subsp. plantarum ATCC 14917	525338	Finished	0	0	0	0	0	0	0	0	0	1	0	0	0	0	0	0	0	0	0	1	0	0	0	0	0	0	0	0	0	0	0	No pathway	Incomplete	No pathway
Lactobacillus plantarum WCFS1	220668	Finished	0	0	0	0	0	0	0	0	0	1	0	0	0	0	0	0	0	0	0	1	0	0	0	0	0	0	0	0	0	0	0	No pathway	Incomplete	No pathway
Lactobacillus reuteri CF48-3A	525341	Finished	0	0	0	0	0	0	0	0	0	1	0	0	0	0	0	0	1	1	0	1	0	0	0	0	0	0	0	0	0	0	0	No pathway	Incomplete	No pathway
Lactobacillus reuteri DSM 20016	557436	Finished	0	0	0	0	0	0	0	0	0	1	0	0	0	0	0	1	1	1	0	1	0	0	0	0	0	0	0	0	0	0	0	No pathway	Incomplete	No pathway
Lactobacillus reuteri JCM 1112	557433	Draft	0	0	0	0	0	0	0	0	0	1	0	0	0	0	0	1	1	1	0	1	0	0	0	0	0	0	0	0	0	0	0	No pathway	Incomplete	No pathway
Lactobacillus reuteri MM2-3	585517	Finished	0	0	0	0	0	0	0	0	0	1	0	0	0	0	0	1	1	1	0	1	0	0	0	0	0	0	0	0	0	0	0	No pathway	Incomplete	No pathway
Lactobacillus reuteri MM4-1A	548485	Finished	0	0	0	0	0	0	0	0	0	1	0	0	0	0	0	1	1	1	0	1	0	0	0	0	0	0	0	0	0	0	0	No pathway	Incomplete	No pathway
Lactobacillus reuteri SD2112	491077	Draft	0	0	0	0	0	0	0	0	0	1	0	0	0	0	0	0	1	1	0	1	0	0	0	0	0	0	0	0	0	0	0	No pathway	Incomplete	No pathway
Lactobacillus rhamnosus GG	568703	Draft	0	0	0	0	0	0	0	0	0	0	0	0	0	0	0	0	0	0	0	0	0	0	0	0	0	0	0	0	0	0	0	No pathway	No pathway	No pathway
Lactobacillus rhamnosus LMS2-1	525361	Finished	0	0	0	0	0	0	0	0	0	0	0	0	0	0	0	0	0	0	0	0	0	0	0	0	0	0	0	0	0	0	0	No pathway	No pathway	No pathway
Lactobacillus ruminis ATCC 25644	525362	Draft	0	0	0	0	0	0	0	0	0	0	0	0	0	0	0	0	0	0	0	0	0	0	0	0	0	0	0	0	0	0	0	No pathway	No pathway	No pathway
Lactobacillus sakei subsp. sakei 23K	314315	Finished	0	0	0	0	0	0	0	0	0	0	0	0	0	0	0	0	0	0	0	0	0	0	0	0	0	0	0	0	0	0	0	No pathway	No pathway	No pathway
Lactobacillus salivarius ATCC 11741	525364	Draft	0	0	0	0	0	0	0	0	0	0	0	0	0	0	0	1	1	1	0	1	0	0	0	0	0	0	0	0	0	0	0	No pathway	Incomplete, DMQ only	No pathway
Lactobacillus salivarius UCC118	362948	Draft	0	0	0	0	0	0	0	0	0	0	0	0	0	0	0	1	1	1	0	1	0	0	0	0	0	0	0	0	0	0	0	No pathway	Incomplete, DMQ only	No pathway
Lactobacillus ultunensis DSM 16047	525365	Draft	0	0	0	0	0	0	0	0	0	0	0	0	0	0	0	0	0	0	0	1	0	0	0	0	0	0	0	0	0	0	0	No pathway	Incomplete, DMQ only	No pathway
Leuconostoc mesenteroides subsp. cremoris ATCC 19254	586220	Draft	0	0	0	0	0	0	0	0	0	1	1	1	1	0	1	1	1	1	0	1	0	0	0	0	0	0	0	0	0	0	0	No pathway	Complete	No pathway
Listeria grayi DSM 20601	525367	Draft	0	0	0	0	0	0	0	0	0	1	1	1	1	0	1	1	1	1	0	1	0	0	0	0	0	0	0	0	0	0	0	No pathway	Complete	No pathway
Megamonas hypermegale ART12/1	657316	Draft	0	0	0	0	0	0	0	0	0	1	0	0	0	0	0	0	0	0	0	0	1	1	1	0	1	0	0	0	1	1	1	No pathway	No pathway	Incomplete
Methanobrevibacter smithii ATCC 35061	420247	Finished	0	0	0	0	0	0	0	0	0	0	0	0	0	0	0	0	0	0	0	0	0	0	0	0	0	0	0	0	0	0	0	No pathway	No pathway	No pathway
Methanosphaera stadtmanae DSM 3091	339860	Draft	0	0	0	0	0	0	0	0	0	0	0	0	0	0	0	0	0	0	0	0	0	0	0	0	0	0	0	0	0	0	0	No pathway	No pathway	No pathway
Mitsuokella multacida DSM 20544	500635	Draft	0	0	0	0	0	0	0	0	0	1	0	0	0	0	0	0	0	0	0	0	1	1	1	0	1	0	0	0	1	0	1	No pathway	No pathway	Incomplete
Mollicutes bacterium D7	556270	Draft	0	0	0	0	0	0	0	0	0	0	0	0	0	0	0	0	0	0	0	0	0	0	0	0	0	0	0	0	0	0	0	No pathway	No pathway	No pathway
Oxalobacter formigenes HOxBLS	556268	Draft	0	1	1	1	0	1	1	0	0	1	0	0	0	0	0	0	0	0	0	0	0	0	0	0	0	0	0	0	0	0	0	Incomplete	No pathway	No pathway
Oxalobacter formigenes OXCC13	556269	Draft	0	1	1	1	0	1	1	0	0	1	0	0	0	0	0	0	0	0	0	0	0	0	0	0	0	0	0	0	0	0	0	Incomplete	No pathway	No pathway
Parabacteroides distasonis ATCC 8503	435591	Draft	0	0	0	0	0	0	0	0	0	1	1	1	0	1	1	1	1	1	0	1	0	0	0	0	0	0	0	0	0	0	0	No pathway	Complete	No pathway
Parabacteroides johnsonii DSM 18315	537006	Draft	0	0	0	0	0	0	0	0	0	1	1	1	0	1	1	1	1	1	0	1	0	0	0	0	0	0	0	0	0	0	0	No pathway	Complete	No pathway
Parabacteroides merdae ATCC 43184	411477	Draft	0	0	0	0	0	0	0	0	0	1	1	1	0	1	1	1	1	1	0	1	0	0	0	0	0	0	0	0	0	0	0	No pathway	Complete	No pathway
Parabacteroides sp. D13	563193	Draft	0	0	0	0	0	0	0	0	0	1	1	1	0	1	1	1	1	1	0	1	0	0	0	0	0	0	0	0	0	0	0	No pathway	Complete	No pathway
Parvimonas micra ATCC 33270	411465	Draft	0	0	0	0	0	0	0	0	0	0	0	0	0	0	0	0	0	0	0	0	0	0	0	0	0	0	0	0	0	0	0	No pathway	No pathway	No pathway
Pediococcus acidilactici 7_4	563194	Draft	0	0	0	0	0	0	0	0	0	0	0	0	0	0	0	0	0	0	0	0	0	0	0	0	0	0	0	0	0	0	0	No pathway	No pathway	No pathway
Pediococcus acidilactici DSM 20284	862514	Draft	0	0	0	0	0	0	0	0	0	0	0	0	0	0	0	0	0	0	0	0	0	0	0	0	0	0	0	0	0	0	0	No pathway	No pathway	No pathway
Phascolarctobacterium sp. YIT 12067	626939	Draft	0	0	0	0	0	0	0	0	0	0	0	0	0	0	0	0	0	0	0	0	0	0	0	0	0	0	0	0	0	0	0	No pathway	No pathway	No pathway
Prevotella copri DSM 18205	537011	Draft	0	0	0	0	0	0	0	0	0	2	2	2	0	2	2	2	2	2	0	2	0	0	0	0	0	0	0	0	0	0	0	No pathway	Complete	No pathway
Prevotella salivae DSM 15606	888832	Finished	0	0	0	0	0	0	0	0	0	1	1	1	0	1	1	1	1	1	0	1	0	0	0	0	0	0	0	0	0	0	0	No pathway	Complete	No pathway
Proteus penneri ATCC 35198	471881	Draft	1	1	1	1	0	1	1	1	2	1	1	1	1	0	1	1	1	1	0	1	0	0	0	0	0	0	0	0	0	0	0	Complete	Complete	No pathway
Providencia alcalifaciens DSM 30120	520999	Draft	1	1	1	1	0	1	1	1	2	1	1	1	1	0	1	1	1	1	0	1	0	0	0	0	0	0	0	0	0	0	0	Complete	Complete	No pathway
Providencia rettgeri DSM 1131	521000	Draft	1	1	1	1	0	1	1	1	2	1	1	1	1	0	1	1	1	1	0	1	0	0	0	0	0	0	0	0	0	0	0	Complete	Complete	No pathway
Providencia rustigianii DSM 4541	500637	Finished	2	2	2	2	0	2	2	2	2	2	2	2	2	0	2	2	2	2	0	2	0	0	0	0	0	0	0	0	0	0	0	Complete	Complete	No pathway
Providencia stuartii ATCC 25827	471874	Draft	1	1	1	1	0	1	1	1	2	1	1	1	1	0	1	1	1	1	0	1	0	0	0	0	0	0	0	0	0	0	0	Complete	Complete	No pathway
Ralstonia sp. 5_7_47FAA	658664	Draft	1	1	1	1	0	1	1	1	1	1	0	0	0	0	0	0	0	0	0	0	0	0	0	0	0	0	0	0	0	0	0	Complete	No pathway	No pathway
Roseburia intestinalis L1-82	536231	Draft	0	0	0	0	0	0	0	0	0	0	0	0	0	0	0	0	0	0	0	0	0	0	0	0	0	0	0	0	0	0	0	No pathway	No pathway	No pathway
Roseburia inulinivorans DSM 16841	622312	Finished	0	0	0	0	0	0	0	0	0	0	0	0	0	0	0	0	0	0	0	0	0	0	0	0	0	0	0	0	0	0	0	No pathway	No pathway	No pathway
Ruminococcaceae bacterium D16	552398	Draft	0	0	0	0	0	0	0	0	0	0	0	0	0	0	0	0	0	0	0	0	0	0	0	0	0	0	0	0	0	0	0	No pathway	No pathway	No pathway
Ruminococcus bromii L2-63	657321	Draft	0	0	0	0	0	0	0	0	0	0	0	0	0	0	0	0	0	0	0	0	0	0	0	0	0	0	0	0	0	0	0	No pathway	No pathway	No pathway
Ruminococcus gnavus ATCC 29149	411470	Finished	0	0	0	0	0	0	0	0	0	0	0	0	0	0	0	0	0	0	0	0	0	0	0	0	0	0	0	0	0	0	0	No pathway	No pathway	No pathway
Ruminococcus lactaris ATCC 29176	471875	Finished	0	0	0	0	0	0	0	0	0	0	0	0	0	0	0	0	0	0	0	0	0	0	0	0	0	0	0	0	0	0	0	No pathway	No pathway	No pathway
Ruminococcus obeum A2-162	657314	Draft	0	0	0	0	0	0	0	0	0	0	0	0	0	0	0	0	0	0	0	0	0	0	0	0	0	0	0	0	0	0	0	No pathway	No pathway	No pathway
Ruminococcus sp. 18P13	213810	Finished	0	0	0	0	0	0	0	0	0	0	0	0	0	0	0	0	0	0	0	0	0	0	0	0	0	0	0	0	0	0	0	No pathway	No pathway	No pathway
Ruminococcus sp. 5_1_39BFAA	457412	Finished	0	0	0	0	0	0	0	0	0	0	0	0	0	0	0	0	0	0	0	0	0	0	0	0	0	0	0	0	0	0	0	No pathway	No pathway	No pathway
Ruminococcus sp. SR1/5	657323	Draft	0	0	0	0	0	0	0	0	0	0	0	0	0	0	0	0	0	0	0	0	0	0	0	0	0	0	0	0	0	0	0	No pathway	No pathway	No pathway
Ruminococcus torques ATCC 27756	411460	Draft	0	0	0	0	0	0	0	0	0	0	0	0	0	0	0	0	0	0	0	0	0	0	0	0	0	0	0	0	0	0	0	No pathway	No pathway	No pathway
Ruminococcus torques L2-14	657313	Draft	0	0	0	0	0	0	0	0	0	0	0	0	0	0	0	0	0	0	0	0	0	0	0	0	0	0	0	0	0	0	0	No pathway	No pathway	No pathway
Salmonella enterica subsp. enterica serovar Typhimurium str. LT2	99287	Draft	1	1	1	1	0	1	1	1	2	1	1	1	1	0	1	1	1	1	0	1	0	0	0	0	0	0	0	0	0	0	0	Complete	Complete	No pathway
Streptococcus anginosus 1_2_62CV	742820	Draft	0	0	0	0	0	0	0	0	0	0	0	0	0	0	0	0	0	0	0	0	0	0	0	0	0	0	0	0	0	0	0	No pathway	No pathway	No pathway
Streptococcus equinus ATCC 9812	525379	Draft	0	0	0	0	0	0	0	0	0	0	0	0	0	0	0	0	0	0	0	0	0	0	0	0	0	0	0	0	0	0	0	No pathway	No pathway	No pathway
Streptococcus infantarius subsp. infantarius ATCC BAA-102	471872	Draft	0	0	0	0	0	0	0	0	0	0	0	0	0	0	0	0	0	0	0	0	0	0	0	0	0	0	0	0	0	0	0	No pathway	No pathway	No pathway
Streptococcus sp. 2_1_36FAA	469609	Draft	0	0	0	0	0	0	0	0	0	0	0	0	0	0	0	0	0	0	0	0	0	0	0	0	0	0	0	0	0	0	0	No pathway	No pathway	No pathway
Subdoligranulum variabile DSM 15176	411471	Draft	0	0	0	0	0	0	0	0	0	0	0	0	0	0	0	0	0	0	0	0	0	0	0	0	0	0	0	0	0	0	0	No pathway	No pathway	No pathway
Succinatimonas hippei YIT 12066	762983	Draft	0	0	0	0	0	0	0	0	0	0	1	1	0	1	1	1	1	1	0	1	0	0	0	0	0	0	0	0	0	0	0	No pathway	Incomplete, DMQ only	No pathway
Sutterella wadsworthensis 3_1_45B	742821	Draft	0	0	0	0	0	0	0	0	0	1	0	0	0	0	0	1	1	0	0	1	0	0	0	0	0	0	0	0	0	0	0	No pathway	Incomplete	No pathway
Veillonella sp. 3_1_44	457416	Draft	0	0	0	0	0	0	0	0	0	1	1	1	1	0	1	1	1	1	0	1	0	0	0	0	0	0	0	0	0	0	0	No pathway	Complete	No pathway
Veillonella sp. 6_1_27	450749	Draft	0	0	0	0	0	0	0	0	0	1	1	1	1	0	1	1	1	1	0	1	0	0	0	0	0	0	0	0	0	0	0	No pathway	Complete	No pathway
Weissella paramesenteroides ATCC 33313	585506	Draft	0	0	0	0	0	0	0	0	0	0	1	1	1	0	1	1	1	1	0	1	0	0	0	0	0	0	0	0	0	0	0	No pathway	Incomplete, DMQ only	No pathway
