# Supplementary material for: Genomic Analysis of the Human Gut Microbiome Suggests Novel Enzymes Involved in Quinone Biosynthesis
Source: Front Microbiol. 2016 Feb 9;7:128. doi: 10.3389/fmicb.2016.00128 (PMC4746308; doi:10.3389/fmicb.2016.00128)
Supplement: Supplementary file 2 [file Table2.XLSX]

## Sheet: Table S2
Table S2. Co-distribution patterns of quinone biosynthetic pathways and respiratory reductases in the analyzed genomes. Operon copy numbers are shown.
Organism name	NCBI Tax ID	Genome Status	Reductases																	Quinones Pattern	Predictions
			Cyo	Qox	Cyd	Nar	Nap	Nrf	Ttr	Phs	Tsr	Dsr	Psr	Tor	Dms	Ynf	Frd	Ydh	Arx
[Bacteroides] pectinophilus ATCC 43243	483218	Draft	0	0	0	0	0	0	0	0	0	0	0	0	0	0	0	0	0	-	-
Acidaminococcus sp. D21	563191	Draft	0	0	0	0	0	0	0	0	0	0	0	0	0	0	0	0	0	-	-
Acinetobacter junii SH205	575587	Draft	1	0	2	1	0	0	0	0	0	0	0	0	0	0	0	0	0	UQ	-
Actinomyces odontolyticus ATCC 17982	411466	Draft	0	0	1	1	0	0	0	0	0	0	0	0	0	0	1	0	0	MK+DMK	-
Akkermansia muciniphila ATCC BAA-835	349741	Finished	0	0	1	0	0	0	0	0	0	0	0	0	0	0	1	0	0	MK+DMK	-
Alistipes indistinctus YIT 12060	742725	Draft	0	0	1	0	0	0	0	0	0	0	0	0	0	0	1	0	0	MK+DMK	-
Anaerobaculum hydrogeniformans OS1, ATCC BAA-1850	592015	Draft	0	0	0	0	0	0	0	0	0	0	0	0	0	0	0	0	0	-	-
Anaerococcus hydrogenalis DSM 7454	561177	Draft	0	0	0	0	0	0	0	0	0	0	0	0	0	0	0	0	0	-	-
Anaerofustis stercorihominis DSM 17244	445971	Draft	0	0	0	0	0	0	0	0	0	0	0	0	0	0	0	0	0	-	-
Anaerostipes caccae DSM 14662	411490	Draft	0	0	0	0	0	0	0	0	0	0	0	0	0	0	0	0	0	-	-
Anaerostipes sp. 3_2_56FAA	665937	Draft	0	0	0	0	0	0	0	0	0	0	0	0	0	0	0	0	0	-	-
Anaerotruncus colihominis DSM 17241	445972	Draft	0	0	0	0	0	0	0	0	0	0	0	0	0	0	0	0	0	-	-
Bacillus subtilis subtilis 168	224308	Finished	0	1	2	1	0	0	0	0	0	0	0	0	0	0	0	0	0	MK+DMK	-
Bacteroides caccae ATCC 43185	411901	Draft	0	0	1	0	0	1	0	0	0	0	0	0	0	0	1	0	0	MK+DMK	-
Bacteroides cellulosilyticus DSM 14838	537012	Draft	0	0	1	0	0	1	0	0	0	0	0	0	0	0	1	0	0	MK+DMK	-
Bacteroides coprocola M16, DSM 17136	470145	Draft	0	0	1	0	0	0	0	0	0	0	0	0	0	0	1	0	0	MK+DMK	-
Bacteroides coprophilus DSM 18228	547042	Draft	0	0	1	0	0	0	0	0	0	0	0	0	0	0	1	0	0	MK+DMK	-
Bacteroides dorei DSM 17855	483217	Draft	0	0	1	0	0	0	0	0	0	0	0	0	0	0	1	0	0	MK+DMK	-
Bacteroides eggerthii 1_2_48FAA	665953	Draft	0	0	1	0	0	0	0	0	0	0	0	0	0	0	1	0	0	MK+DMK	-
Bacteroides eggerthii DSM 20697	483216	Draft	0	0	1	0	0	0	0	0	0	0	0	0	0	0	1	0	0	MK+DMK	-
Bacteroides finegoldii DSM 17565	483215	Draft	0	0	1	0	0	0	0	0	0	0	0	0	0	0	1	0	0	MK+DMK	-
Bacteroides fragilis 3_1_12	457424	Draft	0	0	1	0	0	1	0	0	0	0	0	0	0	0	1	0	0	MK+DMK	-
Bacteroides fragilis NCTC 9343	272559	Finished	0	0	1	0	0	1	0	0	0	0	0	0	0	0	1	0	0	MK+DMK	-
Bacteroides fragilis YCH46	295405	Finished	0	0	1	0	0	1	0	0	0	0	0	0	0	0	1	0	0	MK+DMK	-
Bacteroides intestinalis 341, DSM 17393	471870	Draft	0	0	1	0	0	1	0	0	0	0	0	0	0	0	1	0	0	MK+DMK	-
Bacteroides ovatus ATCC 8483	411476	Draft	0	0	1	0	0	1	0	0	0	0	0	0	0	0	1	0	0	MK+DMK	-
Bacteroides ovatus SD CC 2a	702444	Draft	0	0	1	0	0	1	0	0	0	0	0	0	0	0	1	0	0	MK+DMK	-
Bacteroides ovatus SD CMC 3f	702443	Draft	0	0	1	0	0	1	0	0	0	0	0	0	0	0	1	0	0	MK+DMK	-
Bacteroides plebeius M12, DSM 17135	484018	Draft	0	0	0	0	0	1	0	0	0	0	0	0	0	0	1	0	0	MK+DMK	-
Bacteroides sp. 1_1_30	457387	Draft	0	0	1	0	0	1	0	0	0	0	0	0	0	0	1	0	0	MK+DMK	-
Bacteroides sp. 1_1_6	469586	Draft	0	0	1	0	0	1	0	0	0	0	0	0	0	0	1	0	0	MK+DMK	-
Bacteroides sp. 2_1_16	469587	Draft	0	0	1	0	0	1	0	0	0	0	0	0	0	0	1	0	0	MK+DMK	-
Bacteroides sp. 2_1_22	469588	Draft	0	0	1	0	0	1	0	0	0	0	0	0	0	0	1	0	0	MK+DMK	-
Bacteroides sp. 2_1_33B	469589	Draft	0	0	1	0	0	1	0	0	0	0	0	0	0	0	1	0	0	MK+DMK	-
Bacteroides sp. 2_1_7	457388	Draft	0	0	1	0	0	1	0	0	0	0	0	0	0	0	1	0	0	MK+DMK	-
Bacteroides sp. 2_2_4	469590	Draft	0	0	1	0	0	1	0	0	0	0	0	0	0	0	1	0	0	MK+DMK	-
Bacteroides sp. 20_3	469591	Draft	0	0	1	0	0	1	0	0	0	0	0	0	0	0	1	0	0	MK+DMK	-
Bacteroides sp. 3_1_19	469592	Draft	0	0	1	0	0	1	0	0	0	0	0	0	0	0	1	0	0	MK+DMK	-
Bacteroides sp. 3_1_23	457390	Draft	0	0	1	0	0	1	0	0	0	0	0	0	0	0	1	0	0	MK+DMK	-
Bacteroides sp. 3_1_33FAA	457391	Draft	0	0	1	0	0	0	0	0	0	0	0	0	0	0	1	0	0	MK+DMK	-
Bacteroides sp. 3_1_40A	469593	Draft	0	0	1	0	0	0	0	0	0	0	0	0	0	0	1	0	0	MK+DMK	-
Bacteroides sp. 3_2_5	457392	Draft	0	0	1	0	0	2	0	0	0	0	0	0	0	0	1	0	0	MK+DMK	-
Bacteroides sp. 4_1_36	457393	Draft	0	0	1	0	0	0	0	0	0	0	0	0	0	0	1	0	0	MK+DMK	-
Bacteroides sp. 4_3_47FAA	457394	Draft	0	0	1	0	0	0	0	0	0	0	0	0	0	0	1	0	0	MK+DMK	-
Bacteroides sp. 9_1_42FAA	457395	Draft	0	0	1	0	0	0	0	0	0	0	0	0	0	0	1	0	0	MK+DMK	-
Bacteroides sp. D1	556258	Draft	0	0	1	0	0	1	0	0	0	0	0	0	0	0	1	0	0	MK+DMK	-
Bacteroides sp. D2	556259	Draft	0	0	1	0	0	1	0	0	0	0	0	0	0	0	1	0	0	MK+DMK	-
Bacteroides sp. D20	585543	Draft	0	0	1	0	0	1	0	0	0	0	0	0	0	0	1	0	0	MK+DMK	-
Bacteroides sp. D22	585544	Draft	0	0	1	0	0	1	0	0	0	0	0	0	0	0	1	0	0	MK+DMK	-
Bacteroides stercoris ATCC 43183	449673	Draft	0	0	1	0	0	0	0	0	0	0	0	0	0	0	1	0	0	MK+DMK	-
Bacteroides thetaiotaomicron VPI-5482	226186	Finished	0	0	1	0	0	1	0	0	0	0	0	0	0	0	1	0	0	MK+DMK	-
Bacteroides uniformis ATCC 8492	411479	Draft	0	0	1	0	0	1	0	0	0	0	0	0	0	0	1	0	0	MK+DMK	-
Bacteroides vulgatus ATCC 8482	435590	Finished	0	0	1	0	0	0	0	0	0	0	0	0	0	0	1	0	0	MK+DMK	-
Bacteroides vulgatus PC510	702446	Draft	0	0	1	0	0	0	0	0	0	0	0	0	0	0	1	0	0	MK+DMK	-
Bacteroides xylanisolvens SD CC 1b	702447	Draft	0	0	1	0	0	1	0	0	0	0	0	0	0	0	1	0	0	MK+DMK	-
Bacteroides xylanisolvens XB1A	657309	Finished	0	0	1	0	0	1	0	0	0	0	0	0	0	0	1	0	0	MK+DMK	-
Bacteroides xylanisolvens XB1A	411481	Draft	0	0	0	0	0	0	0	0	0	0	0	0	0	0	0	0	0	-	-
Bifidobacterium angulatum DSM 20098	518635	Draft	0	0	0	0	0	0	0	0	0	0	0	0	0	0	0	0	0	-	-
Bifidobacterium animalis lactis AD011	442563	Finished	0	0	0	0	0	0	0	0	0	0	0	0	0	0	0	0	0	-	-
Bifidobacterium bifidum NCIMB 41171	398513	Draft	0	0	0	0	0	0	0	0	0	0	0	0	0	0	0	0	0	-	-
Bifidobacterium breve DSM 20213	518634	Draft	0	0	0	0	0	0	0	0	0	0	0	0	0	0	0	0	0	-	-
Bifidobacterium catenulatum DSM 16992	566552	Draft	0	0	0	0	0	0	0	0	0	0	0	0	0	0	0	0	0	-	-
Bifidobacterium dentium ATCC 27678	473819	Draft	0	0	0	0	0	0	0	0	0	0	0	0	0	0	0	0	0	-	-
Bifidobacterium gallicum DSM 20093	561180	Draft	0	0	0	0	0	0	0	0	0	0	0	0	0	0	0	0	0	-	-
Bifidobacterium longum DJO10A	205913	Finished	0	0	0	0	0	0	0	0	0	0	0	0	0	0	0	0	0	-	-
Bifidobacterium longum infantis 157F-NC	565040	Finished	0	0	0	0	0	0	0	0	0	0	0	0	0	0	0	0	0	-	-
Bifidobacterium longum infantis ATCC 15697	391904	Finished	0	0	0	0	0	0	0	0	0	0	0	0	0	0	0	0	0	-	-
Bifidobacterium longum longum ATCC 55813	548480	Draft	0	0	0	0	0	0	0	0	0	0	0	0	0	0	0	0	0	-	-
Bifidobacterium longum longum CCUG 52486	537937	Draft	0	0	0	0	0	0	0	0	0	0	0	0	0	0	0	0	0	-	-
Bifidobacterium longum longum JCM 1217	565042	Finished	0	0	0	0	0	0	0	0	0	0	0	0	0	0	0	0	0	-	-
Bifidobacterium longum NCC2705	206672	Finished	0	0	0	0	0	0	0	0	0	0	0	0	0	0	0	0	0	-	-
Bifidobacterium pseudocatenulatum DSM 20438	547043	Draft	0	0	0	0	0	0	0	0	0	0	0	0	0	0	0	0	0	-	-
Bilophila wadsworthia 3_1_6	563192	Draft	0	0	1	1	1	1	0	1	0	1	0	0	1	0	1	0	1	MK+DMK	-
Blautia hansenii VPI C7-24, DSM 20583	537007	Draft	0	0	0	0	0	0	0	0	0	0	0	0	0	0	0	0	0	-	-
Blautia hydrogenotrophica DSM 10507	476272	Draft	0	0	0	0	0	0	0	0	0	0	0	0	0	0	0	0	0	-	-
Burkholderiales bacterium 1_1_47	469610	Draft	0	0	1	1	1	0	0	2	1	0	0	0	0	0	1	2	0	MK+DMK	-
Butyrivibrio crossotus DSM 2876	511680	Draft	0	0	0	0	0	0	0	0	0	0	0	0	0	0	0	0	0	-	-
Butyrivibrio fibrisolvens 16/4	657324	Finished	0	0	0	0	0	0	0	0	0	0	0	0	0	0	0	0	0	-	-
Campylobacter coli JV20	864566	Draft	0	0	1	0	1	1	0	0	0	0	0	1	0	0	1	0	0	MK+DMK	-
Campylobacter upsaliensis JV21	888826	Draft	0	0	1	0	1	1	0	0	0	0	0	0	0	0	1	0	0	MK+DMK	-
Catenibacterium mitsuokai DSM 15897	451640	Draft	0	0	0	0	0	0	0	0	0	0	0	0	0	0	0	0	0	-	-
Citrobacter sp. 30_2	469595	Draft	1	0	3	2	1	1	1	1	0	0	0	2	1	1	1	1	0	UQ+MK+DMK	-
Citrobacter youngae ATCC 29220	500640	Draft	1	0	4	2	1	1	1	1	0	0	0	2	2	1	1	1	0	UQ+MK+DMK	-
Clostridiales sp. 1_7_47FAA	457421	Draft	0	0	0	0	0	0	0	0	0	0	0	0	1	0	0	0	0	-	Should synthesize at least DMQ
Clostridium asparagiforme DSM 15981	518636	Draft	0	0	0	0	0	0	0	0	0	0	0	0	1	0	0	0	0	-	Should synthesize at least DMQ
Clostridium bartlettii DSM 16795	445973	Draft	0	0	0	0	0	0	0	0	0	0	0	0	0	0	0	0	0	-	-
Clostridium bolteae ATCC BAA-613	411902	Draft	0	0	0	0	0	0	0	0	0	0	0	0	0	0	0	0	0	-	-
Clostridium clostridioforme 2_1_49FAA	742735	Draft	0	0	0	0	0	0	0	0	0	0	0	0	0	0	0	0	0	-	-
Clostridium difficile CD196	645462	Finished	0	0	0	0	0	0	0	0	0	0	0	0	0	0	0	0	0	-	-
Clostridium difficile NAP07	525258	Draft	0	0	0	0	0	0	0	0	0	0	0	0	0	0	0	0	0	-	-
Clostridium difficile NAP08	525259	Draft	0	0	0	0	0	0	0	0	0	0	0	0	0	0	0	0	0	-	-
Clostridium hiranonis TO-931 DSM 13275	500633	Draft	0	0	0	0	0	0	0	0	0	0	0	0	0	0	0	0	0	-	-
Clostridium hylemonae DSM 15053	553973	Draft	0	0	0	0	0	0	0	0	0	0	0	0	0	0	0	0	0	-	-
Clostridium leptum DSM 753	428125	Draft	0	0	0	0	0	0	0	0	0	0	0	0	0	0	0	0	0	-	-
Clostridium methylpentosum R2, DSM 5476	537013	Draft	0	0	0	0	0	0	0	0	0	0	0	0	0	0	0	0	0	-	-
Clostridium nexile DSM 1787	500632	Draft	0	0	0	0	0	0	0	0	0	0	0	0	0	0	0	0	0	-	-
Clostridium ramosum VPI 0427, DSM 1402	445974	Draft	0	0	0	0	0	0	0	0	0	0	0	0	0	0	0	0	0	-	-
Clostridium scindens ATCC 35704	411468	Draft	0	0	0	0	0	0	0	0	0	0	0	0	0	0	0	0	0	-	-
Clostridium sp M62/1	411486	Draft	0	0	0	0	0	0	0	0	0	0	0	0	0	0	0	0	0	-	-
Clostridium sp. 7_2_43FAA	457396	Draft	0	0	0	0	0	0	0	0	0	0	0	0	0	0	0	0	0	-	-
Clostridium sp. L2-50	411489	Draft	0	0	0	0	0	0	0	0	0	0	0	0	0	0	0	0	0	-	-
Clostridium sp. SS2/1	411484	Draft	0	0	0	0	0	0	0	0	0	0	0	0	0	0	1	0	0	-	Should synthesize at least DMQ
Clostridium spiroforme DSM 1552	428126	Draft	0	0	0	0	0	0	0	0	0	0	0	0	0	0	0	0	0	-	-
Clostridium sporogenes ATCC 15579	471871	Draft	0	0	0	0	0	0	0	0	0	0	0	0	0	0	0	0	0	-	-
Clostridium symbiosum WAL-14163	742740	Draft	0	0	0	0	0	0	0	0	0	0	0	0	0	0	0	0	0	-	-
Collinsella aerofaciens ATCC 25986	411903	Draft	0	0	0	0	0	0	0	0	0	0	0	0	0	0	0	0	0	-	-
Collinsella intestinalis DSM 13280	521003	Draft	0	0	0	0	0	0	0	0	0	0	0	0	0	0	0	1	0	-	Should synthesize at least DMQ
Collinsella stercoris DSM 13279	445975	Draft	0	0	0	0	0	0	0	0	0	0	0	0	0	0	0	1	0	-	Should synthesize at least DMQ
Coprobacillus sp. 29_1	469596	Draft	0	0	0	0	0	0	0	0	0	0	0	0	0	0	0	0	0	-	-
Coprobacillus sp. D7	556270	Draft	0	0	0	0	0	0	0	0	0	0	0	0	0	0	0	0	0	-	-
Coprococcus comes ATCC 27758	470146	Draft	0	0	0	0	0	0	0	0	0	0	0	0	0	0	0	0	0	-	-
Coprococcus eutactus ATCC 27759	411474	Draft	0	0	0	0	0	0	0	0	0	0	0	0	0	0	0	0	0	-	-
Corynebacterium ammoniagenes DSM 20306	649754	Draft	0	0	1	1	0	0	0	0	0	0	0	0	0	0	1	0	0	MK+DMK	-
Desulfovibrio piger ATCC 29098	411464	Draft	0	0	1	0	0	1	0	1	0	2	0	0	0	0	0	0	0	MK+DMK	-
Desulfovibrio sp. 3_1_syn3	457398	Draft	0	0	1	1	1	1	0	0	0	2	0	0	0	0	1	0	0	MK+DMK	-
Dorea longicatena DSM 13814	411462	Draft	0	0	0	0	0	0	0	0	0	0	0	0	0	0	0	0	0	-	-
Edwardsiella tarda ATCC 23685	500638	Draft	0	0	2	1	1	1	1	1	0	0	0	2	1	0	1	1	0	UQ+MK+DMK	-
Eggerthella sp. 1_3_56FAA	665943	Draft	0	0	1	0	1	0	1	4	0	0	0	0	9	0	0	0	0	MK+DMK	-
Enterobacter cancerogenus ATCC 35316	500639	Draft	1	0	3	2	0	0	0	0	0	0	0	0	2	1	1	0	0	UQ+MK+DMK	-
Enterobacteriaceae bacterium 9_2_54FAA	469613	Draft	1	0	2	1	1	0	0	0	0	0	0	2	1	0	1	0	0	UQ+MK+DMK	-
Enterococcus faecalis TX0104	491074	Draft	0	0	1	0	0	0	0	0	0	0	0	0	0	0	0	0	0	DMK	-
Enterococcus faecalis TX1322	525278	Draft	0	0	1	0	0	0	0	0	0	0	0	0	0	0	0	0	0	DMK	-
Enterococcus faecalis TX2134	749518	Draft	0	0	1	0	0	0	0	0	0	0	0	0	0	0	0	0	0	DMK	-
Enterococcus faecium TX1330	525279	Draft	0	0	0	0	0	0	0	0	0	0	0	0	0	0	0	0	0	-	-
Enterococcus sp. 7L76	657310	Finished	0	0	1	0	0	0	0	0	0	0	0	0	0	0	0	0	0	DMK	-
Erysipelotrichaceae bacterium 3_1_53	658659	Draft	0	0	0	0	0	0	0	0	0	0	0	0	0	0	0	0	0	-	-
Erysipelotrichaceae bacterium 5_2_54FAA	552396	Draft	0	0	0	0	0	0	0	0	0	0	0	0	0	0	0	0	0	-	-
Escherichia coli O157:H7 Sakai (EHEC)	386585	Finished	1	0	2	2	1	1	0	0	0	0	0	2	2	1	1	1	0	UQ+MK+DMK	-
Escherichia coli SE11	409438	Draft	1	0	2	2	1	1	0	1	0	0	0	2	1	1	1	1	0	UQ+MK+DMK	-
Escherichia coli str. K-12, MG1655	511145	Finished	1	0	2	2	1	1	0	0	0	0	0	2	1	1	1	1	0	UQ+MK+DMK	-
Escherichia coli UTI89 (UPEC)	364106	Finished	1	0	2	2	1	1	0	0	0	0	0	2	1	1	1	1	0	UQ+MK+DMK	-
Escherichia sp. 1_1_43	457400	Draft	0	0	0	0	0	1	0	0	0	0	0	0	0	0	1	0	0	UQ+MK+DMK	-
Escherichia sp. 3_2_53FAA	469598	Draft	1	0	2	2	1	1	0	0	0	0	0	2	1	1	1	1	0	UQ+MK+DMK	-
Escherichia sp. 4_1_40B	457401	Draft	1	0	3	2	1	1	0	0	0	0	0	2	1	1	1	1	0	UQ+MK+DMK	-
Eubacterium biforme DSM 3989	518637	Draft	0	0	0	0	0	0	0	0	0	0	0	0	0	0	0	0	0	-	-
Eubacterium dolichum DSM 3991	428127	Draft	0	0	0	0	0	0	0	0	0	0	0	0	0	0	0	0	0	-	-
Eubacterium hallii DSM 3353	411469	Draft	0	0	0	0	0	0	0	0	0	0	0	0	0	0	0	0	0	-	-
Eubacterium rectale DSM 17629	657318	Finished	0	0	0	0	0	0	0	0	0	0	0	0	0	0	0	0	0	-	-
Eubacterium rectale M104/1	657317	Finished	0	0	0	0	0	0	0	0	0	0	0	0	0	0	0	0	0	-	-
Eubacterium siraeum 70/3	657319	Draft	0	0	0	0	0	0	0	0	0	0	0	0	0	0	0	0	0	-	-
Eubacterium siraeum DSM 15702	428128	Finished	0	0	0	0	0	0	0	0	0	0	0	0	0	0	0	0	0	-	-
Eubacterium ventriosum ATCC 27560	411463	Draft	0	0	0	0	0	0	0	0	0	0	0	0	0	0	0	0	0	-	-
Faecalibacterium cf. prausnitzii KLE1255	748224	Draft	0	0	0	0	0	0	0	0	0	0	0	0	0	0	1	0	0	-	Should synthesize at least DMQ
Faecalibacterium prausnitzii L2-6	718252	Finished	0	0	0	0	0	0	0	0	0	0	0	0	0	0	1	1	0	-	Should synthesize at least DMQ
Faecalibacterium prausnitzii SL3/3	657322	Finished	0	0	0	0	0	0	0	0	0	0	0	0	0	0	1	1	0	-	Should synthesize at least DMQ
Fusobacterium gonidiaformans ATCC 25563	469615	Draft	0	0	0	0	0	0	0	0	0	0	0	0	0	0	0	0	0	MK+DMK	Should have novel reductases
Fusobacterium mortiferum ATCC 9817	469616	Draft	0	0	0	0	0	0	0	0	0	0	0	0	0	0	0	0	0	-	-
Fusobacterium sp. 1_1_41FAA	469604	Draft	0	0	0	0	0	0	0	0	0	0	0	0	0	0	0	0	0	-	-
Fusobacterium sp. 2_1_31	469621	Draft	0	0	0	0	0	0	0	0	0	0	0	0	0	0	0	0	0	-	-
Fusobacterium sp. 3_1_27	469599	Draft	0	0	0	0	0	0	0	0	0	0	0	0	0	0	0	0	0	-	-
Fusobacterium sp. 3_1_33	469602	Draft	0	0	0	0	0	0	0	0	0	0	0	0	0	0	0	0	0	MK+DMK	Should have novel reductases
Fusobacterium sp. 3_1_36A2	469603	Draft	0	0	0	0	0	0	0	0	0	0	0	0	0	0	0	0	0	MK+DMK	Should have novel reductases
Fusobacterium sp. 3_1_5R	469605	Draft	0	0	0	0	0	0	0	0	0	0	0	0	0	0	0	0	0	MK+DMK	Should have novel reductases
Fusobacterium sp. 4_1_13	469606	Draft	0	0	0	0	0	0	0	0	0	0	0	0	0	0	0	0	0	MK+DMK	Should have novel reductases
Fusobacterium sp. 7_1	457405	Draft	0	0	0	0	0	0	0	0	0	0	0	0	0	0	0	0	0	MK+DMK	Should have novel reductases
Fusobacterium sp. D11	556264	Draft	0	0	0	0	0	0	0	0	0	0	0	0	0	0	0	0	0	MK+DMK	Should have novel reductases
Fusobacterium sp. D12	556263	Draft	0	0	0	0	0	0	0	0	0	0	0	0	0	0	0	0	0	-	-
Fusobacterium ulcerans ATCC 49185	469617	Draft	0	0	0	0	0	0	0	0	0	0	0	0	0	0	0	0	0	-	-
Fusobacterium varium ATCC 27725	469618	Draft	0	0	0	0	0	0	0	0	0	0	0	0	0	0	0	0	0	-	-
Gordonibacter pamelaeae 7-10-1-bT, DSM 19378	657308	Finished	0	0	1	0	1	0	2	2	0	2	0	3	12	0	0	0	0	MK+DMK	-
Helicobacter bilis ATCC 43879	613026	Draft	0	0	0	0	0	0	0	0	0	0	0	0	0	0	1	0	0	MK+DMK	-
Helicobacter canadensis MIT 98-5491	537970	Draft	0	0	1	0	1	1	0	0	0	0	1	0	0	0	1	0	0	MK+DMK	-
Helicobacter cinaedi CCUG 18818	537971	Draft	0	0	1	0	1	1	0	0	0	0	0	1	0	0	1	0	0	MK+DMK	-
Helicobacter pullorum MIT 98-5489	537972	Draft	0	0	1	0	1	1	0	0	0	0	1	0	0	0	1	0	0	MK+DMK	-
Helicobacter winghamensis ATCC BAA-430	556267	Draft	0	0	1	0	0	0	0	0	0	0	1	0	0	0	1	0	0	MK+DMK	-
Holdemania filiformis VPI J1-31B-1, DSM 12042	545696	Draft	0	0	0	0	0	0	0	0	0	0	0	0	0	0	0	0	0	-	-
Klebsiella sp. 1_1_55	469608	Draft	1	0	3	1	0	0	0	0	0	0	0	0	1	1	1	0	0	UQ+MK+DMK	-
Lachnospiraceae bacterium sp. 5_1_63FA	658089	Draft	0	0	0	0	0	0	0	0	0	0	0	0	0	0	1	0	0	-	Should synthesize at least DMQ
Lachnospiraceae bacterium sp. 8_1_57FAA	665951	Draft	0	0	0	0	0	0	0	0	0	0	0	0	0	0	0	0	0	-	-
Lactobacillus acidophilus ATCC 4796	525306	Draft	0	0	0	0	0	0	0	0	0	0	0	0	0	0	0	0	0	-	-
Lactobacillus acidophilus NCFM	272621	Finished	0	0	0	0	0	0	0	0	0	0	0	0	0	0	0	0	0	-	-
Lactobacillus amylolyticus DSM 11664	585524	Draft	0	0	0	0	0	0	0	0	0	0	0	0	0	0	0	0	0	-	-
Lactobacillus antri DSM 16041	525309	Draft	0	0	1	1	0	0	0	0	0	0	0	0	0	0	0	0	0	MK+DMK	-
Lactobacillus brevis ATCC 367	387344	Finished	0	0	1	0	0	0	0	0	0	0	0	0	0	0	0	0	0	MK+DMK	-
Lactobacillus brevis gravesensis ATCC 27305	525310	Draft	0	0	1	0	0	0	0	0	0	0	0	0	0	0	0	0	0	MK+DMK	-
Lactobacillus buchneri ATCC 11577	525318	Draft	0	0	1	0	0	0	0	0	0	0	0	0	0	0	0	0	0	MK+DMK	-
Lactobacillus casei ATCC 334	321967	Finished	0	0	1	0	0	0	0	0	0	0	0	0	0	0	0	0	0	-	Should synthesize at least DMQ
Lactobacillus casei casei BL23	543734	Finished	0	0	2	0	0	0	0	0	0	0	0	0	0	0	0	0	0	-	Should synthesize at least MQ
Lactobacillus crispatus 125-2-CHN	575595	Draft	0	0	1	0	0	0	0	0	0	0	0	0	0	0	0	0	0	MK+DMK	-
Lactobacillus delbrueckii bulgaricus ATCC 11842	390333	Finished	0	0	0	0	0	0	0	0	0	0	0	0	0	0	0	0	0	-	-
Lactobacillus delbrueckii bulgaricus ATCC BAA-365	321956	Finished	0	0	0	0	0	0	0	0	0	0	0	0	0	0	0	0	0	-	-
Lactobacillus fermentum ATCC 14931	525325	Draft	0	0	1	1	0	0	0	0	0	0	0	0	0	0	0	0	0	MK+DMK	-
Lactobacillus fermentum IFO 3956	334390	Finished	0	0	1	1	0	0	0	0	0	0	0	0	0	0	0	0	0	MK+DMK	-
Lactobacillus gasseri ATCC 33323	324831	Finished	0	0	1	0	0	0	0	0	0	0	0	0	0	0	0	0	0	MK+DMK	-
Lactobacillus helveticus DPC 4571	405566	Finished	0	0	0	0	0	0	0	0	0	0	0	0	0	0	0	0	0	-	-
Lactobacillus helveticus DSM 20075	585520	Draft	0	0	0	0	0	0	0	0	0	0	0	0	0	0	0	0	0	-	-
Lactobacillus hilgardii ATCC 8290	525327	Draft	0	0	1	0	0	0	0	0	0	0	0	0	0	0	0	0	0	MK+DMK	-
Lactobacillus johnsonii NCC 533	257314	Finished	0	0	1	0	0	0	0	0	0	0	0	0	0	0	0	0	0	MK+DMK	-
Lactobacillus paracasei 8700:2	537973	Finished	0	0	2	0	0	0	0	0	0	0	0	0	0	0	0	0	0	-	Should synthesize at least MQ
Lactobacillus paracasei ATCC 25302	525337	Draft	0	0	2	0	0	0	0	0	0	0	0	0	0	0	0	0	0	-	Should synthesize at least MQ
Lactobacillus plantarum ATCC 14917	525338	Draft	0	0	1	0	0	0	0	0	0	0	0	0	0	0	0	0	0	MK+DMK	-
Lactobacillus plantarum WCFS1	220668	Finished	0	0	1	1	0	0	0	0	0	0	0	0	0	0	0	0	0	MK+DMK	-
Lactobacillus reuteri CF48-3A	525341	Finished	0	0	1	1	0	0	0	0	0	0	0	0	0	0	0	0	0	MK+DMK	-
Lactobacillus reuteri DSM 20016	557436	Finished	0	0	1	0	0	0	0	0	0	0	0	0	0	0	0	0	0	MK+DMK	-
Lactobacillus reuteri F275, JCM 1112	557433	Finished	0	0	1	1	0	0	0	0	0	0	0	0	0	0	0	0	0	MK+DMK	-
Lactobacillus reuteri MM2-3	585517	Finished	0	0	1	1	0	0	0	0	0	0	0	0	0	0	0	0	0	MK+DMK	-
Lactobacillus reuteri MM4-1A	548485	Draft	0	0	1	1	0	0	0	0	0	0	0	0	0	0	0	0	0	MK+DMK	-
Lactobacillus reuteri SD2112, ATCC 55730	491077	Finished	0	0	1	1	0	0	0	0	0	0	0	0	0	0	0	0	0	MK+DMK	-
Lactobacillus rhamnosus GG	568703	Finished	0	0	2	0	0	0	0	0	0	0	0	0	0	0	0	0	0	-	Should synthesize at least MQ
Lactobacillus rhamnosus LMS2-1	525361	Draft	0	0	2	0	0	0	0	0	0	0	0	0	0	0	0	0	0	-	Should synthesize at least MQ
Lactobacillus ruminis ATCC 25644	525362	Draft	0	0	0	0	0	0	0	0	0	0	0	0	0	0	0	0	0	-	-
Lactobacillus sakei sakei 23K	314315	Finished	0	0	0	0	0	0	0	0	0	0	0	0	0	0	0	0	0	-	-
Lactobacillus salivarius HO66, ATCC 11741	525364	Draft	0	0	1	0	0	0	0	0	0	0	0	0	0	0	0	0	0	DMK	-
Lactobacillus salivarius salivarius UCC118	362948	Finished	0	0	1	0	0	0	0	0	0	0	0	0	0	0	0	0	0	DMK	-
Lactobacillus ultunensis DSM 16047	525365	Draft	0	0	1	0	0	0	0	0	0	0	0	0	0	0	0	0	0	-	Should synthesize at least DMQ
Leuconostoc mesenteroides cremoris ATCC 19254	586220	Draft	0	0	1	0	0	0	0	0	0	0	0	0	0	0	0	0	0	MK+DMK	-
Listeria grayi DSM 20601	525367	Draft	0	1	1	0	0	0	0	0	0	0	0	0	0	0	0	0	0	MK+DMK	-
Marvinbryantia formatexigens I-52, DSM 14469	478749	Draft	0	0	0	0	0	0	0	0	0	0	0	0	0	0	0	0	0	-	-
Megamonas hypermegale ART12/1	657316	Finished	0	0	1	0	0	0	0	0	0	0	0	0	0	0	0	0	0	MK+DMK	-
Methanobrevibacter smithii PS, ATCC 35061	420247	Finished	0	0	0	0	0	0	0	0	0	0	0	0	0	0	0	0	0	-	-
Methanosphaera stadtmanae DSM 3091	339860	Finished	0	0	0	0	0	0	0	0	0	0	0	0	0	0	0	0	0	-	-
Mitsuokella multacida DSM 20544	500635	Draft	0	0	1	1	0	0	0	0	0	0	0	0	0	0	0	0	0	MK+DMK	-
Oxalobacter formigenes HOxBLS	556268	Draft	0	0	0	0	0	0	0	0	0	0	0	0	0	0	0	0	0	UQ	Should have novel reductases
Oxalobacter formigenes OXCC13	556269	Draft	0	0	0	0	0	0	0	0	0	0	0	0	0	0	0	0	0	UQ	Should have novel reductases
Parabacteroides distasonis ATCC 8503	435591	Finished	0	0	1	0	0	1	0	0	0	0	0	0	0	0	1	0	0	MK+DMK	-
Parabacteroides johnsonii DSM 18315	537006	Draft	0	0	1	0	0	0	0	0	0	0	0	0	0	0	1	0	0	MK+DMK	-
Parabacteroides merdae ATCC 43184	411477	Draft	0	0	1	0	0	0	0	0	0	0	0	0	0	0	1	0	0	MK+DMK	-
Parabacteroides sp. D13	563193	Draft	0	0	1	0	0	1	0	0	0	0	0	0	0	0	1	0	0	MK+DMK	-
Parvimonas micra ATCC 33270	411465	Draft	0	0	0	0	0	0	0	0	0	0	0	0	0	0	0	0	0	-	-
Pediococcus acidilactici 7_4	563194	Draft	0	0	0	0	0	0	0	0	0	0	0	0	0	0	0	0	0	-	-
Pediococcus acidilactici DSM 20284	862514	Draft	0	0	0	0	0	0	0	0	0	0	0	0	0	0	0	0	0	-	-
Phascolarctobacterium sp. YIT 12067	626939	Draft	0	0	0	0	0	0	0	0	0	0	0	0	0	0	0	0	0	-	-
Prevotella copri CB7, DSM 18205	537011	Draft	0	0	2	0	0	0	0	0	0	0	0	0	0	0	2	0	0	MK+DMK	-
Prevotella salivae DSM 15606	888832	Draft	0	0	1	0	0	1	0	0	0	0	0	0	0	0	1	0	0	MK+DMK	-
Proteus penneri ATCC 35198	471881	Draft	1	0	2	1	0	0	1	1	0	0	0	0	4	0	1	1	0	UQ+MK+DMK	-
Providencia alcalifaciens DSM 30120	520999	Draft	1	0	2	0	1	1	1	0	0	0	0	0	2	0	1	0	0	UQ+MK+DMK	-
Providencia rettgeri DSM 1131	521000	Draft	1	0	2	1	1	1	1	0	0	0	0	1	5	1	1	0	0	UQ+MK+DMK	-
Providencia rustigianii DSM 4541	500637	Draft	2	0	4	0	2	2	2	0	0	0	0	0	4	0	2	0	0	UQ+MK+DMK	-
Providencia stuartii ATCC 25827	471874	Draft	1	0	2	1	1	1	1	0	0	0	0	0	3	0	1	0	0	UQ+MK+DMK	-
Pseudoflavonifractor capillosus ATCC 29799	411467	Draft	0	0	0	0	0	0	0	0	0	0	0	0	0	0	0	0	0	-	-
Ralstonia sp. 5_7_47FAA	658664	Draft	2	0	1	1	0	0	0	0	0	0	0	0	0	0	0	0	0	UQ	-
Roseburia intestinalis L1-82	536231	Draft	0	0	0	0	0	0	0	0	0	0	0	0	0	0	0	0	0	-	-
Roseburia inulinivorans DSM 16841	622312	Draft	0	0	0	0	0	0	0	0	0	0	0	0	0	0	0	0	0	-	-
Ruminococcaceae bacterium D16	552398	Draft	0	0	0	0	0	0	0	0	0	0	0	0	0	0	0	0	0	-	-
Ruminococcus bromii L2-63	657321	Finished	0	0	0	0	0	0	0	0	0	0	0	0	0	0	0	0	0	-	-
Ruminococcus gnavus ATCC 29149	411470	Draft	0	0	0	0	0	0	0	0	0	0	0	0	0	0	1	0	0	-	Should synthesize at least DMQ
Ruminococcus lactaris ATCC 29176	471875	Draft	0	0	0	0	0	0	0	0	0	0	0	0	0	0	1	0	0	-	Should synthesize at least DMQ
Ruminococcus obeum A2-162	657314	Finished	0	0	0	0	0	0	0	0	0	0	0	0	0	0	0	0	0	-	-
Ruminococcus sp. 18P13	213810	Finished	0	0	0	0	0	0	0	0	0	0	0	0	0	0	0	0	0	-	-
Ruminococcus sp. 5_1_39BFAA	457412	Draft	0	0	0	0	0	0	0	0	0	0	0	0	0	0	1	0	0	-	Should synthesize at least DMQ
Ruminococcus sp. SR1/5	657323	Finished	0	0	0	0	0	0	0	0	0	0	0	0	0	0	0	0	0	-	-
Ruminococcus torques ATCC 27756	411460	Finished	0	0	0	0	0	0	0	0	0	0	0	0	0	0	0	0	0	-	-
Ruminococcus torques L2-14	657313	Draft	0	0	0	0	0	0	0	0	0	0	0	0	0	0	1	0	0	-	Should synthesize at least DMQ
Salmonella enterica Typhimurium LT2	99287	Finished	1	0	3	2	1	1	1	1	0	0	0	1	4	1	1	0	0	UQ+MK+DMK	-
Streptococcus anginosus 1_2_62CV	742820	Draft	0	0	0	0	0	0	0	0	0	0	0	0	0	0	0	0	0	-	-
Streptococcus equinus ATCC 9812	525379	Draft	0	0	0	0	0	0	0	0	0	0	0	0	0	0	0	0	0	-	-
Streptococcus infantarius infantarius ATCC BAA-102	471872	Draft	0	0	0	0	0	0	0	0	0	0	0	0	0	0	0	0	0	-	-
Streptococcus sp. 2_1_36FAA	469609	Draft	0	0	0	0	0	0	0	0	0	0	0	0	0	0	0	0	0	-	-
Subdoligranulum variabile DSM 15176	411471	Draft	0	0	0	0	0	0	0	0	0	0	0	0	0	0	0	0	0	-	-
Succinatimonas hippei YIT 12066	762983	Draft	0	0	1	0	0	0	0	0	0	0	0	0	0	0	1	0	0	DMK	-
Sutterella wadsworthensis 3_1_45B	742821	Draft	0	0	1	0	1	0	0	1	0	0	0	0	0	0	1	1	0	MK+DMK	-
Veillonella sp. 3_1_44	457416	Draft	0	0	1	1	0	0	0	0	0	0	0	0	0	0	0	0	0	MK+DMK	-
Veillonella sp. 6_1_27	450749	Draft	0	0	1	1	0	0	0	0	0	0	0	0	0	0	0	0	0	MK+DMK	-
Weissella paramesenteroides ATCC 33313	585506	Draft	0	0	1	0	0	0	0	0	0	0	0	0	0	0	0	0	0	DMK	-
